# Supplementary material for: 3D collagen high-throughput screen identifies drugs that induce epithelial polarity and enhance chemotherapy response in colorectal cancer
Source: Commun Biol. 2025 Aug 22;8:1261. doi: 10.1038/s42003-025-08699-0 (PMC12373842; doi:10.1038/s42003-025-08699-0)
Supplement: Supplementary file 4 — Supplemental Data 1 [file 42003_2025_8699_MOESM4_ESM.xlsx]

## Sheet: Figures 1-3, S3-4
Well	Plate	Concentration	Pubchem_cid	Chemical_name	Median_ColonyArea	Colony_Count	Lumen_Count	Percent_Lumen	Gyration_Radius	Chord_Ratio	Compactness	Elongation	Form_Factor	Perimeter	Mean_Intensity	Intensity_SD	Intensity_Spreading	Mean_Intensity_Backgroud_Ratio	Minor_Axis	Major_Axis	Major_Axis_Angle	Center_of_Gravity_X	Center_of_Gravity_Y	Energy	Kurtosis	Skewness	Entropy	Mean_Intensity_FITC	Intensity_SD_FITC	Intensity_Spreading_FITC	Mean_Intensity_Backgroud_Ratio_FITC	Energy_FITC	Kurtosis_FITC	Skewness_FITC	Entropy_FITC	Bscore_MedianObjectArea	Fold_Change_DMSO_Median_Area	Bscore_PercentLumen	Fold_Change_DMSO_Percent_Lumen
B10	286	1.5 μM	10096344	Linagliptin (BI-1356)	966.033	111	1	0.00900901	13.6879	0.693661	1.06016	0.857478	0.886783	125.904	9356.18	1430.97	1.04418	0.769644	16.2057	21.0817	52.4486	1803.49	1675.91	3.02546	-0.687348	0.329568	5.81934	2469.92	843.318	1.00563	0.960391	4.51675	0.635763	1.24712	5.50533	2.17364	1.00969	-0.571	0.187688
B11	286	0.14 μM	10096344	Linagliptin (BI-1356)	1057.97	152	3	0.0197368	13.0781	0.657982	1.08452	0.838964	0.873625	121.487	7117.92	1561.2	1.04951	0.673829	17.7369	19.601	61.845	2023.55	1499.76	2.94349	-0.0190159	0.70906	5.84764	9143.49	5263.24	0.976202	1.32763	3.30685	-0.318726	0.717528	5.72406	-0.373663	1.10578	-0.504	0.411184
B12	286	14 μM	107848	Geniposide	1055.05	140	5	0.0357143	12.804	0.673278	1.08922	0.83913	0.863533	116.069	7455.59	1303.17	1.03832	0.774037	15.3287	19.1482	49.5561	1866.21	1828.08	3.83734	-0.406878	0.478321	5.58409	4651.89	2370.61	1	0.987326	4.87254	-0.00959266	0.777782	5.43237	-0.591177	1.10273	0.551	0.744048
B13	286	1.5 μM	107848	Geniposide	1060.88	158	3	0.0189873	12.6099	0.67823	1.09088	0.852744	0.864738	114.653	7790.77	1312.61	1.03414	0.761757	15.2605	19.4992	52.2584	1716	1831.1	3.82887	-0.25957	0.571089	5.58925	5004.97	2592.7	0.99911	1.12803	4.52173	-0.0269113	0.772199	5.40663	-1.37592	1.10883	-0.747	0.39557
B14	286	0.14 μM	107848	Geniposide	910.581	139	6	0.0431655	15.6208	0.717858	1.06596	0.829722	0.864895	139.814	7821.3	1641.29	1.05856	0.735866	17.9792	24.1301	51.2145	1804.59	1680.44	2.42095	0.0708298	0.676146	6.03892	5979.06	2968.23	0.967018	1.17962	3.23289	0.25104	0.910543	5.825	-1.65829	0.951734	0.189	0.899281
B15	286	14 μM	4826	Pinacidil	1074.02	175	5	0.0285714	17.8173	0.721519	1.07078	0.861268	0.855113	166.562	8025.04	1617.08	1.06746	0.706732	23.6544	25.9082	59.2616	1741.12	1686.68	1.7423	-0.0420214	0.665956	6.394	6229	3635.57	1.00013	1.03855	2.3037	0.00177051	1.01099	6.1217	-0.0359194	1.12256	0.069	0.595238
B16	286	1.5 μM	4826	Pinacidil	1050.67	167	4	0.0239521	15.9982	0.717962	1.07324	0.843198	0.866962	145.819	8125.36	1594.52	1.0398	0.736532	19.991	24.7495	68.481	1983.22	1711.71	2.17159	-0.0554093	0.706362	6.17511	6991.97	3972.88	0.976468	1.22098	2.35543	-0.334255	0.76488	6.1052	0.15444	1.09815	-0.459	0.499002
B17	286	0.14 μM	4826	Pinacidil	1132.39	144	8	0.0555556	14.4501	0.733528	1.06223	0.827193	0.864434	137.984	7739.31	1585.27	1.05645	0.731682	17.853	23.7035	55.6065	1952.54	1913	2.62422	0.183537	0.750422	5.98414	7763.51	4229.32	0.976465	1.13922	2.8025	-0.124122	0.944568	5.91828	0.0758312	1.18357	0.917	1.15741
B18	286	14 μM	5910	Pilocarpine HCl	1020.03	190	5	0.0263158	15.6341	0.673525	1.08598	0.839009	0.837806	149.149	8656.19	1812.38	1.03641	0.737436	19.6114	24.2182	52.1999	1707.01	1741.11	2.30025	0.0823068	0.673758	6.10339	7507.53	3373.78	0.981323	1.36782	2.90989	-0.53529	0.609985	5.85044	0.0119733	1.06612	-0.501	0.548246
B19	286	1.5 μM	5910	Pilocarpine HCl	1091.53	177	11	0.0621469	14.7682	0.661665	1.11383	0.823057	0.858848	133.86	7826.08	1477.53	1.02713	0.736916	18.6704	22.8373	51.5591	1608.7	1577.75	2.59454	-0.142158	0.660898	5.97744	6457.82	3320.69	0.991833	1.08153	2.80308	0.52461	1.18374	5.91983	0.551765	1.14086	1.33	1.29473
B02	286	DMSO		DMSO	910.581	110	5	0.0454545	14.778	0.699551	1.07525	0.825561	0.866493	135.361	7327.95	1417.12	1.05081	0.702839	17.126	23.3602	46.7035	1677.04	1625.05	2.7949	-0.310887	0.529248	5.90304	7082.13	4251.06	0.987511	1.0868	3.40747	0.952129	1.3241	5.78104		0.951734		0.94697
B20	286	0.14 μM	5910	Pilocarpine HCl	1126.55	155	6	0.0387097	14.49	0.660188	1.10156	0.811059	0.863168	137.57	8043.53	1617.1	1.05054	0.737125	17.9337	22.0954	48.9964	1743.17	1740.94	2.71267	0.0333992	0.712974	5.93839	7968	3645.68	0.974629	1.22534	3.01011	-0.395051	0.739444	5.87115	1.6094	1.17747	-0.222	0.806452
B21	286	14 μM	54671008	Raltegravir (MK-0518)	1003.97	183	4	0.0218579	15.2925	0.73662	1.05631	0.846801	0.874164	141.108	7903.05	1462.08	1.05133	0.75163	19.4411	22.8807	60.6929	1781.26	1907.79	2.37493	0.0292597	0.609452	6.07832	7283.16	3757.86	0.992533	1.24634	3.39157	-0.0343179	0.905806	5.72119	-0.908965	1.04935	-0.83	0.455373
B22	286	1.5 μM	54671008	Raltegravir (MK-0518)	1190.76	155	13	0.083871	13.7433	0.676377	1.0834	0.822312	0.867949	126.733	8668.85	1616.1	1.04105	0.742558	16.7471	22.4716	59.7408	1686.52	1755.36	3.08339	-0.102889	0.63523	5.81548	7146.76	3820.71	0.968067	1.25342	3.27168	0.128021	0.768253	5.75742	0.620612	1.24457	2.62	1.74731
B23	286	7.2 μg/mL		P4G11	1984.6	173	16	0.0924855	22.221	0.80451	1.03367	0.898961	0.865192	206.39	8393.18	2412.72	1.09554	0.67052	29.7035	32.5088	38.5305	1760.64	1732.31	1.14369	0.212176	0.766784	6.8154	11132.7	6178	0.871836	1.98461	1.19035	-0.681718	0.598857	6.76423		2.07429		1.92678
B03	286	14 μM	6918493	Ambrisentan	928.092	171	7	0.0409357	12.712	0.669992	1.07944	0.850129	0.878559	121.608	8074.97	1313.6	1.0357	0.756469	17.464	19.2594	52.348	1603.52	2051.25	3.38033	-0.0613372	0.659368	5.71976	6994.02	3486.37	0.990086	1.20335	3.75065	0.106857	0.87299	5.59122	0.0209534	0.970036	-0.794	0.852827
B04	286	1.5 μM	6918493	Ambrisentan	986.462	171	11	0.0643275	12.9508	0.624405	1.11055	0.808559	0.839186	116.655	7700.29	1334.66	1.04048	0.725636	15.9791	21.1098	39.1578	1700.1	1747.73	3.62537	-0.0653551	0.629416	5.6388	7857.17	4312.18	0.977954	1.20197	3.71667	-0.156029	0.674123	5.59932	-0.407587	1.03104	1.68	1.34016
B05	286	0.14 μM	6918493	Ambrisentan	983.544	177	8	0.0451977	12.5862	0.673625	1.07668	0.853014	0.858302	116.069	7671.16	1338.45	1.03463	0.737974	16.107	19.4115	60.1282	1802.94	1352.6	3.52945	-0.00196925	0.673639	5.65652	6436.4	2818.17	0.997652	1.10005	4.26997	0.23404	1.0215	5.58141	0.494394	1.02799	0.419	0.94162
B06	286	14 μM	5253	Sotalol (Betapace)	1084.23	142	4	0.028169	14.3733	0.73419	1.05524	0.854285	0.888381	133.774	7657.06	1406.78	1.04265	0.725711	17.4116	22.2828	43.8077	1734.98	1775.97	2.825	-0.242128	0.533511	5.91732	6520.09	3546.27	1.00013	1.13043	3.24332	0.0980747	0.927002	5.78033	-1.32404	1.13323	-0.19	0.586854
B07	286	1.5 μM	5253	Sotalol (Betapace)	1203.89	134	10	0.0746269	12.6369	0.701586	1.07283	0.818672	0.890579	113.946	9055.99	1726.09	1.05415	0.735494	15.5155	19.898	61.716	1839.46	1830.32	3.45731	-0.114133	0.667899	5.70405	8380.06	4148.15	0.999218	1.01299	4.94247	-0.0691657	0.815323	5.37177	2.37668	1.2583	2.63	1.55473
B08	286	0.14 μM	5253	Sotalol (Betapace)	1046.29	182	7	0.0384615	13.5594	0.723093	1.06712	0.870658	0.886476	125.611	8200.24	1683.68	1.05308	0.718315	17.6489	19.702	57.4414	1733.59	1708.96	3.15865	-0.0777381	0.690893	5.78112	6152.25	2558.58	0.992288	1.08345	3.70731	-0.314074	0.813336	5.60692	0.0114743	1.09358	0.273	0.801282
B09	286	14 μM	10096344	Linagliptin (BI-1356)	1071.1	153	3	0.0196078	15.428	0.700033	1.07624	0.856587	0.865123	142.23	8232.96	1536.73	1.04678	0.742956	19.8318	23.9287	36.797	1720.44	1646.53	2.37985	-0.116926	0.537701	6.07589	5902.03	4373.64	0.997406	1.0578	2.54863	0.348973	1.03014	5.99661	-0.669002	1.11951	-0.885	0.408497
C10	286	14 μM	6399253	Cefdinir (Omnicef)	1069.64	192	5	0.0260417	14.4021	0.688658	1.08063	0.816686	0.856261	133.567	7503.43	1450.9	1.05127	0.709872	18.211	21.4972	59.7177	1800.88	1815.09	2.6	0.0339938	0.696628	5.97478	5213.97	3424.62	0.999657	1.0437	2.92666	0.152217	1.01427	5.90219	1.08208	1.11798	0.238	0.542535
C11	286	1.5 μM	6399253	Cefdinir (Omnicef)	1133.85	192	6	0.03125	13.1893	0.681451	1.09814	0.841789	0.862702	124.317	7698.18	1366.36	1.03954	0.738944	17.3288	20.7132	63.9375	1706.13	1911.77	3.12917	0.0560916	0.672478	5.78617	6520.95	3130.73	0.998607	1.10144	3.53955	-0.135948	0.787674	5.68615	1.6957	1.18509	-0.0137	0.651042
C12	286	0.14 μM	6399253	Cefdinir (Omnicef)	1076.94	181	5	0.0276243	14.1715	0.676762	1.08131	0.810122	0.872098	130.15	7923	1394.44	1.04339	0.725855	17.799	22.863	51.9878	1873.88	1592.58	2.75144	-0.137198	0.559624	5.91999	6233.23	3237.4	0.99703	1.09539	3.26512	0.0131787	0.857131	5.82457	-1.36345	1.12561	-0.0923	0.575506
C13	286	14 μM	9936012	Bazedoxifene HCl	631.861	12	1	0.0833333	25.6391	0.466867	1.20156	0.760385	0.786482	237.555	6313.19	1575.8	1.00438	0.848985	25.8899	41.9602	34.3039	2237.08	1253.59	1.14688	0.528636	0.683778	6.81466	943.323	87.2062	0.997621	0.999972	8.83929	0.0781987	0.547503	4.91075	-1.89276	0.660418	2.8	1.73611
C14	286	1.5 μM	9936012	Bazedoxifene HCl	1074.02	189	9	0.047619	12.3181	0.677663	1.07697	0.825371	0.879395	112.359	7572.98	1331.79	1.04659	0.705406	15.362	19.2352	65.2079	1827.5	1868.76	3.64052	0.164831	0.797988	5.63789	6866.84	3061.48	0.985185	1.11669	3.7134	-0.448566	0.714933	5.62223	-0.674491	1.12256	0.271	0.992063
C15	286	0.14 μM	9936012	Bazedoxifene HCl	992.3	188	4	0.0212766	15.2973	0.67884	1.0816	0.861808	0.878391	143.438	7771.93	1376.29	1.04717	0.715167	19.8343	22.5344	63.5659	1970.74	1773.67	2.31939	0.215546	0.731464	6.10026	6267.06	3097.26	1.00392	1.0867	3.10271	-0.256453	0.908255	5.90642	-0.808191	1.03715	-0.528	0.443262
C16	286	14 μM	2157	Amiodarone HCl	1379	102	9	0.0882353	15.9611	0.6932	1.08608	0.85095	0.866999	148.649	8282.36	1768.93	1.06532	0.716015	20.7659	23.8632	69.4205	1849	1595.43	2.1508	-0.101894	0.677502	6.16149	5630	2856.19	0.997316	1.07504	2.50378	0.223925	0.96222	6.09598	2.09609	1.44133	3.08	1.83824
C17	286	1.5 μM	2157	Amiodarone HCl	1001.06	189	6	0.031746	14.5163	0.712255	1.06208	0.852334	0.870102	134.189	7960.3	1432.52	1.05445	0.746374	19.2509	22.6857	61.0259	1889.39	1820.48	2.56522	-0.0828144	0.576053	5.99819	5404.42	2876.84	1.00173	0.996785	3.25388	0.415287	1.07554	5.74989	2.20906	1.0463	-0.634	0.661376
C18	286	0.14 μM	2157	Amiodarone HCl	1122.17	236	12	0.0508475	12.0688	0.664982	1.0793	0.809943	0.864361	110.443	8275.62	1312.55	1.03423	0.750406	14.9607	18.0257	53.2204	1866.87	1850.16	3.80907	-0.0395843	0.603069	5.59192	5605.19	3279.09	0.9926	1.05444	4.2577	0.169555	0.797432	5.52505	-1.148	1.17289	0.741	1.05932
C19	286	14 μM	11167602	Regorafenib (BAY 73-4506)	890.151	147	4	0.0272109	12.0834	0.73369	1.05977	0.856639	0.908439	109.821	7795.76	1281.74	1.054	0.711698	16.0483	18.5187	51.6424	1710.14	1855.88	3.56819	-0.288431	0.576194	5.65408	5003.69	2684.76	1.00063	1.0011	4.0793	0.0699801	0.928833	5.51037	-2.64708	0.930381	-0.861	0.566893
C02	286	DMSO		DMSO	1002.51	148	12	0.0810811	11.9737	0.635401	1.0991	0.800641	0.864626	108.821	7754.5	1362.1	1.02337	0.745525	14.7949	18.4788	64.2175	1661.32	1483.23	3.99386	0.179126	0.764106	5.54318	5169.81	3534.5	1	0.998857	4.30152	0.283038	1.04683	5.47022		1.04782		1.68919
C20	286	1.5 μM	11167602	Regorafenib (BAY 73-4506)	1113.42	296	15	0.0506757	12.358	0.653985	1.10391	0.814489	0.845248	112.53	7647.82	1592.51	1.03426	0.740239	15.3011	18.9341	66.6902	1774.04	1995.18	3.58922	0.193155	0.766674	5.65205	8244.87	3818.97	0.996639	1.14298	3.85448	-0.272263	0.59466	5.59806	-0.408087	1.16374	0.294	1.05574
C21	286	0.14 μM	11167602	Regorafenib (BAY 73-4506)	1155.74	249	17	0.0682731	14.7297	0.665641	1.09223	0.826779	0.843643	134.982	8317.7	1706.64	1.04888	0.723241	18.1874	22.688	50.379	1582.63	1720.39	2.45747	0.0725494	0.734323	6.04082	8578.75	4448.25	0.984912	1.28433	2.94521	-0.288509	0.739763	5.85669	1.1604	1.20797	1.68	1.42236
C22	286	14 μM	5959	Chloramphenicol (Chloromycetin)	858.047	120	5	0.0416667	16.3444	0.682549	1.07943	0.808226	0.853371	146.648	8165.65	1598.61	1.05221	0.742439	20.1845	26.6679	53.0556	1427.91	1948.07	2.03537	-0.145468	0.6133	6.21587	4322.13	2657.23	0.988487	1.25092	2.71031	0.238924	1.02182	6.01314	-1.01373	0.896826	0.00903	0.868056
C23	286	7.2 μg/mL		P4G11	2432.59	184	22	0.119565	23.6763	0.810067	1.0316	0.889919	0.859955	223.888	8656.26	2711.47	1.10952	0.630938	30.6098	35.1739	41.1692	1751.99	1848.35	0.997575	0.34166	0.898029	6.94755	12653.5	7780.82	0.861917	2.17986	1.06837	-0.723226	0.575389	6.90031		2.54253		2.49094
C03	286	0.14 μM	54671008	Raltegravir (MK-0518)	1049.21	162	8	0.0493827	12.2848	0.727407	1.05936	0.863082	0.896796	115.568	7578.15	1291.99	1.05148	0.725252	15.6609	18.2825	48.9059	1477.38	2053.46	3.41196	-0.0637991	0.595808	5.7035	6266.2	3974.55	1	1.06866	3.8781	-0.0384051	0.92262	5.58679	1.41982	1.09663	-0.481	1.02881
C04	286	14 μM	123606	Almotriptan malate (Axert)	951.44	170	2	0.0117647	14.3898	0.697023	1.06433	0.821327	0.875955	133.981	7137.17	1472.89	1.04645	0.717054	18.6365	21.6918	53.4852	1703.5	1576.17	2.50171	-0.0172324	0.68787	6.00888	6817.66	4084.57	0.999979	1.24933	2.93216	0.140274	0.948025	5.83797	1.59792	0.99444	-1.53	0.245098
C05	286	1.5 μM	123606	Almotriptan malate (Axert)	1052.13	174	12	0.0689655	12.4907	0.720143	1.06021	0.849225	0.879378	112.445	7804.03	1432.5	1.04654	0.739337	16.023	19.14	45.5506	1792.48	1786.57	3.34042	-0.0934378	0.616129	5.72378	5145.76	3177.19	1.00213	1.01678	4.24859	0.0780716	0.979717	5.52282	-0.341735	1.09968	1.62	1.43678
C06	286	0.14 μM	123606	Almotriptan malate (Axert)	979.166	196	8	0.0408163	14.8652	0.70589	1.057	0.8044	0.883918	135.397	8334.12	1628.38	1.04421	0.711707	17.341	22.144	54.2232	1765.84	1899.78	2.57222	-0.286924	0.669397	5.98151	7288.76	3306.76	1.00002	1.02116	3.34448	-0.269576	0.743478	5.72033	-0.020953	1.02342	0.365	0.85034
C07	286	14 μM	47528	Nicorandil (Ikorel)	1085.69	201	3	0.0149254	13.6406	0.637349	1.10202	0.807783	0.850583	122.902	7677.12	1339.38	1.04826	0.732512	15.6943	21.0363	55.4405	1724.14	2131.92	3.24514	0.0237914	0.688061	5.75147	6137.43	2871.28	0.988936	1.14733	3.49368	-0.452005	0.729986	5.67769	0.997766	1.13476	-0.999	0.310945
C08	286	1.5 μM	47528	Nicorandil (Ikorel)	1027.32	176	4	0.0227273	12.3101	0.727983	1.05531	0.849524	0.88937	111.651	8056.91	1365.72	1.05064	0.718186	15.6401	19.119	55.278	1813.18	1661.19	3.52955	-0.05753	0.60005	5.67709	5820.3	3547.53	0.984671	1.08638	4.01384	-0.10783	0.839444	5.56648	0.037416	1.07375	-0.811	0.473485
C09	286	0.14 μM	47528	Nicorandil (Ikorel)	1065.26	145	1	0.00689655	11.6944	0.683299	1.08118	0.851093	0.879833	106.405	7896.72	1480.22	1.04103	0.743949	14.6314	17.1689	59.8898	1681.73	1776.69	4.24701	-0.177574	0.600839	5.48276	5977.65	2328.26	1	1.04902	4.94638	0.0615816	0.804911	5.31754	0.985295	1.11341	-1.79	0.143678
D10	286	0.14 μM		Rifapentine (Priftin)	1030.24	214	5	0.0233645	13.7055	0.66475	1.08659	0.824378	0.873476	126.733	7331.04	1431.76	1.04583	0.71665	16.4669	20.1776	63.8878	1836.94	1912.28	3.14447	0.29179	0.724001	5.79002	5209.83	2866.09	0.995617	1.11633	3.75857	0.178674	0.985911	5.58815	0.0434028	1.0768	0.0238	0.48676
D11	286	14 μM	115100	Pranlukast	1149.9	190	7	0.0368421	13.5594	0.653319	1.10567	0.838113	0.851335	126.233	7376.91	1430.51	1.04404	0.717833	17.1108	20.8763	40.8352	1732.96	1668.76	2.95575	-0.0352026	0.677084	5.856	5367.19	2638.96	0.985835	1.1368	3.06943	-0.396891	0.774334	5.82718	0.114245	1.20187	0.25	0.767544
D12	286	1.5 μM	115100	Pranlukast	1018.57	224	6	0.0267857	11.7678	0.624931	1.09914	0.802281	0.860063	108.821	7690.74	1434.45	1.03461	0.74482	14.2565	17.9768	56.4168	1569.87	1689.01	4.34291	-0.238443	0.614507	5.44897	7424	2872.84	0.995557	1.24931	4.69131	-0.544198	0.712587	5.37609	0.599159	1.0646	-0.2	0.558036
D13	286	0.14 μM	115100	Pranlukast	1142.6	186	6	0.0322581	15.1415	0.707585	1.07729	0.850049	0.853636	143.317	7013.55	1344.27	1.04446	0.724506	18.4142	22.947	52.022	1705.75	1701.15	2.58856	0.166476	0.792593	5.98702	8085.34	4079.11	0.990809	1.29189	2.76732	-0.405096	0.733194	5.93551	-4.23709	1.19424	-0.214	0.672043
D14	286	14 μM	9887054	Oxaliplatin (Eloxatin)		1	1	1	29.0819	0.851814	1.04172	0.91117	0.823629	274.174	6349.28	2506.54	0.844015	1.86584	39.044	43.0565	60.4165	2855.22	798.288	0.697252	-0.820382	0.47481	7.32982	312.804	20.9884	0.999233	1.00183	14.0796	0.140693	0.258134	4.41515	-4.55481	0	55.2	20.8333
D15	286	1.5 μM	9887054	Oxaliplatin (Eloxatin)	1205.35	70	3	0.0428571	16.544	0.675	1.06416	0.827184	0.892289	153.896	8154.52	1440.99	1.05883	0.728168	20.1586	24.4443	43.1841	1649.93	2175.9	2.18491	-0.497525	0.348456	6.16545	4377.45	2891.48	1.00086	1.0267	3.02019	0.0220617	0.903687	5.86526	0.611632	1.25983	0.66	0.892857
D16	286	0.14 μM	9887054	Oxaliplatin (Eloxatin)	1084.23	194	6	0.0309278	13.1511	0.678062	1.09644	0.831643	0.847435	119.9	7712.87	1409.03	1.04464	0.747394	16.6251	20.7395	57.6939	1790.94	1645.16	3.18582	-0.258405	0.610131	5.76708	5958.46	2774.44	0.992999	1.18082	3.53064	-0.0864648	0.806782	5.6877	-1.01794	1.13323	-0.291	0.64433
D17	286	14 μM	3365	Fluconazole	1097.37	214	10	0.046729	13.7659	0.666642	1.08681	0.864941	0.851291	125.733	7666.47	1450.2	1.04113	0.724564	16.4917	21.7364	59.9349	1762.97	1889.35	3.04595	0.0644633	0.717278	5.81138	7159.99	3641.26	1	1.13318	3.02925	-0.264382	0.794768	5.84053	-0.0109756	1.14696	0.173	0.97352
D18	286	1.5 μM	3365	Fluconazole	1205.35	180	7	0.0388889	14.5636	0.699165	1.07422	0.849899	0.858651	136.984	8316.36	1529.88	1.05329	0.711374	18.9471	22.0543	57.0379	1790.89	1844.42	2.65973	-0.213542	0.608284	5.95682	5662.29	3631.37	0.990761	1.07819	2.94385	-0.182548	0.915808	5.84986	0.340239	1.25983	-0.00893	0.810185
D19	286	0.14 μM	3365	Fluconazole	1149.9	237	8	0.0337553	14.1777	0.671523	1.08749	0.806444	0.864031	128.735	8264.31	1464.33	1.03837	0.744974	16.6655	22.244	59.1345	1784.34	1598.8	3.10407	-0.232277	0.602535	5.79566	5827.08	2748.54	0.998794	1.01162	3.91898	0.311335	0.808374	5.61433	-0.984368	1.20187	-0.542	0.703235
D02	286	DMSO		DMSO	1012.73	146	8	0.0547945	11.5262	0.751537	1.06028	0.878187	0.902949	101.279	7682.76	1500.65	1.0386	0.722499	13.8638	17.6044	53.6368	1597.85	1895.47	4.24413	-0.103948	0.681908	5.49939	7649.49	4402.93	0.999342	1.23355	4.88911	-0.326035	0.787905	5.3709		1.0585		1.14155
D20	286	14 μM	6503	Trometamol	1303.12	188	6	0.0319149	15.2693	0.649611	1.09996	0.856828	0.840859	142.816	7880.45	1584.01	1.05418	0.713366	19.2493	23.9419	57.6698	1731.19	1517.91	2.41983	0.295528	0.807271	6.03949	8050.71	4480.74	0.96541	1.31248	2.73489	-0.214497	0.818397	5.94117	0.437022	1.36202	-0.85	0.664894
D21	286	1.5 μM	6503	Trometamol	1152.82	206	2	0.00970874	15.1857	0.667833	1.08515	0.822674	0.853622	138.899	8480.89	1570.86	1.04127	0.717425	18.8755	23.2341	48.8463	1758.47	1886.08	2.56389	-0.0963804	0.708674	5.98813	7499.74	4052.86	0.97534	1.12135	2.98482	-0.122515	0.807376	5.90963	-0.197558	1.20492	-1.77	0.202265
D22	286	0.14 μM	6503	Trometamol	904.744	143	6	0.041958	16.0909	0.688504	1.0808	0.858384	0.862964	146.233	7970.36	1520.99	1.04282	0.726674	18.3269	24.6064	60.4559	1851.07	1876.06	2.49245	0.336436	0.807729	6.04415	3863.03	2314.24	0.981841	1.20212	3.07607	0.138122	0.967755	5.8224	-3.10605	0.945633	-0.0335	0.874126
D23	286	7.2 μg/mL		P4G11	2448.65	176	12	0.0681818	23.5765	0.80164	1.03933	0.906853	0.856799	223.888	8480.88	2632.06	1.11456	0.63764	31.1205	35.4847	48.5879	1825.55	1761.64	1.04987	0.325263	0.849443	6.89884	12000.3	7863.11	0.888342	1.79159	1.0391	-0.598348	0.686359	6.915		2.55931		1.42045
D03	286	1.5 μM	5959	Chloramphenicol (Chloromycetin)	1031.7	188	15	0.0797872	12.8694	0.655423	1.09638	0.854028	0.876477	116.983	6959.42	1241.94	1.039	0.734265	16.4406	19.9422	48.3115	1877.41	1642.76	3.38387	-0.0891113	0.594478	5.70608	6357.24	3532.45	0.998307	1.1193	3.77819	-0.173124	0.815558	5.59426	0.349218	1.07833	1.22	1.66223
D04	286	0.14 μM	5959	Chloramphenicol (Chloromycetin)	1065.26	183	12	0.0655738	13.1406	0.668781	1.07959	0.826187	0.857168	129.149	7211.21	1437.81	1.04873	0.715719	16.0866	22.0133	56.5993	1689.09	1920.7	3.36221	-0.230355	0.598362	5.7141	7404.11	3975.22	0.992789	1.26577	3.69967	-0.238549	0.861302	5.61846	0.0164635	1.11341	1.52	1.36612
D05	286	14 μM	4781	Phenylbutazone (Butazolidin, Butatron)	1039	201	9	0.0447761	14.2342	0.6	1.12241	0.804448	0.855664	132.945	7444.39	1358.79	1.02981	0.742755	17.2783	22.5773	53.239	1955.62	1791.74	3.20389	0.0915771	0.734121	5.76763	5346.97	2333.29	0.9988	1.06592	3.65131	0.0540023	0.9488	5.6899	0.503374	1.08595	0.16	0.932836
D06	286	1.5 μM	4781	Phenylbutazone (Butazolidin, Butatron)	1003.97	239	11	0.0460251	13.2673	0.644391	1.07963	0.820908	0.877345	124.317	7159.87	1316.51	1.03914	0.738644	16.7423	20.309	62.8186	1829.5	1720.12	3.07361	-0.147583	0.596283	5.81001	7493	3834.64	0.985244	1.12746	3.24467	-0.340357	0.673669	5.74129	-0.899985	1.04935	0.607	0.958856
D07	286	0.14 μM	4781	Phenylbutazone (Butazolidin, Butatron)	926.633	212	5	0.0235849	13.3764	0.679076	1.09277	0.826406	0.864705	122.902	7837.64	1263.04	1.04195	0.727298	16.3919	21.254	57.7963	1683.9	2060.01	3.11996	-0.0599368	0.672666	5.79437	6390.1	3359.75	0.996211	1.0336	3.27533	-0.0467972	0.886107	5.74714	0.342235	0.968511	-0.558	0.491352
D08	286	14 μM		Rifapentine (Priftin)	948.522	136	3	0.0220588	15.8131	0.661548	1.07928	0.81121	0.866512	152.895	7933.04	1596.74	1.04509	0.721073	20.5243	24.2124	68.1431	1977.51	1947.8	2.25152	0.0628919	0.704662	6.12938	5448.39	4268.67	1.0004	1.15542	2.77761	0.672661	1.23353	5.94786	-0.0114743	0.991389	-0.909	0.459559
D09	286	1.5 μM		Rifapentine (Priftin)	928.092	185	11	0.0594595	14.1108	0.638834	1.10825	0.788936	0.874943	130.15	7756.25	1399.68	1.03322	0.737964	16.0683	22.5918	58.0613	1616.69	1774.28	3.40176	-0.328157	0.532584	5.70538	4591.83	2215.88	1	1.01258	4.17309	-0.0235698	0.829129	5.56695	-1.23474	0.970036	1.18	1.23874
E10	286	1.5 μM	15723	Azacyclonol	1072.56	192	4	0.0208333	14.471	0.693092	1.08595	0.801584	0.852004	134.568	7545.91	1408.9	1.03231	0.734232	18.932	22.0876	56.038	1588.99	1933.24	2.5741	-0.216137	0.568035	5.989	5947.46	3195.06	1.00895	1.00069	3.89639	0.363073	1.08343	5.5674	0.410581	1.12103	0.244	0.434028
E11	286	0.14 μM	15723	Azacyclonol	1025.86	198	1	0.00505051	14.1021	0.676486	1.07402	0.825755	0.863889	130.15	7696.82	1394.33	1.05816	0.710933	17.5514	21.3375	46.9912	1707.8	1742.59	2.91097	-0.0641627	0.661849	5.86443	5421.85	2381.89	0.990341	1.02688	3.24917	-0.196545	0.820847	5.8015	-1.27465	1.07223	-1.22	0.105219
E12	286	14 μM	4829	Pioglitazone hydrochloride (Actos)	1037.54	196	5	0.0255102	14.0714	0.721447	1.06344	0.8616	0.88571	132.566	7974.02	1498.37	1.04753	0.7256	18.1866	22.3443	53.6933	1709.98	1812.06	2.7153	0.328991	0.734689	5.94075	6804.42	3199.18	0.969462	1.19799	2.82077	-0.266511	0.767047	5.88171	-0.215018	1.08443	0.0923	0.531463
E13	286	1.5 μM	4829	Pioglitazone hydrochloride (Actos)	1078.4	180	13	0.0722222	12.6713	0.640398	1.09781	0.791265	0.858147	116.569	7019.66	1328.53	1.03438	0.720212	14.9299	19.7057	62.4235	1666.48	1720.63	3.54487	0.0772572	0.751222	5.66026	7445.12	3761.9	0.984413	1.17819	3.97924	-0.36449	0.77233	5.55359	0.756307	1.12713	2.46	1.50463
E14	286	0.14 μM	4829	Pioglitazone hydrochloride (Actos)	957.277	203	5	0.0246305	13.1707	0.674073	1.09681	0.851534	0.871651	116.655	7539.93	1462.96	1.03171	0.744302	15.1491	19.8184	60.2273	1878.39	1688.13	3.41422	-0.227333	0.607281	5.70567	6321.89	2579.88	0.998294	1.30767	4.64773	-0.473414	0.6382	5.38852	-1.09056	1.00054	-0.751	0.513136
E15	286	14 μM	21680710	Piperacillin Sodium	1155.74	207	7	0.0338164	11.365	0.647369	1.09577	0.837121	0.856763	101.573	8315.84	1321.45	1.03451	0.762459	14.8426	17.3111	52.5092	1793.66	1879.98	4.04631	-0.140399	0.639214	5.51695	6761.62	2046.1	0.986774	1.10933	4.67122	-0.354696	0.670244	5.38562	-0.0429034	1.20797	0.503	0.704509
E16	286	1.5 μM	21680710	Piperacillin Sodium	1126.55	237	7	0.0295359	14.5683	0.698986	1.079	0.844291	0.851035	132.773	8053.89	1557.07	1.03769	0.746884	17.0803	22.482	55.9345	1909.34	1889.49	3.05728	-0.252591	0.612751	5.81706	7378.33	2840.06	0.992754	1.14744	3.38025	-0.161309	0.886921	5.73195	0.402885	1.17747	-0.00523	0.615331
E17	286	0.14 μM	21680710	Piperacillin Sodium	1076.94	216	10	0.0462963	15.1729	0.640924	1.09999	0.839807	0.833822	141.816	7461.47	1588.58	1.0386	0.71415	18.5542	23.343	54.4852	1907.55	1936.28	2.53738	0.197382	0.730087	5.99153	7622.62	4316.61	0.990875	1.17864	3.09057	-0.352938	0.742919	5.82116	-1.33601	1.12561	0.514	0.964506
E18	286	14 μM	3657	Hydroxyurea (Cytodrox)	1132.39	213	7	0.0328638	14.6704	0.687073	1.07578	0.840954	0.868481	136.19	7856.24	1447.34	1.05311	0.714459	18.1552	22.3069	45.652	1773.67	1819.54	2.61469	-0.138362	0.675488	6.00182	6803.12	3369.33	0.990868	1.16678	2.86281	-0.0453594	1.03161	5.86905	0.228489	1.18357	0.00893	0.684664
E19	286	1.5 μM	3657	Hydroxyurea (Cytodrox)	1135.31	218	7	0.0321101	15.5957	0.708269	1.08337	0.869765	0.855439	143.231	7456.85	1520.96	1.04104	0.726329	18.7903	23.5032	50.7801	1599.83	1709.22	2.38248	0.132136	0.713793	6.06777	7958.45	3879.75	0.988797	1.19922	2.575	-0.347422	0.779786	6.01143	0.00199546	1.18662	-0.271	0.66896
E02	286	DMSO		DMSO	878.477	129	7	0.0542636	11.1788	0.67711	1.08351	0.85476	0.887327	103.989	7570.2	1457.77	1.0354	0.74786	14.0816	17.8173	51.3328	1775.57	1618.53	4.36184	-0.0375272	0.618524	5.45033	5233.5	2726.84	1	1.16939	4.95149	0.445853	1.14627	5.34828		0.918179		1.13049
E20	286	0.14 μM	3657	Hydroxyurea (Cytodrox)	1152.82	191	12	0.0628272	13.3224	0.673865	1.08614	0.804411	0.871074	125.904	8421.48	1700.95	1.04296	0.760872	16.0864	21.5021	41.2463	1803.77	1810.77	3.02597	0.0126167	0.693338	5.82033	8162.15	3720.96	1	1.21117	3.63562	-0.364599	0.638053	5.68568	0.293344	1.20492	1.3	1.3089
E21	286	14 μM	5291	Imatinib (Gleevec)	1173.25	257	27	0.105058	15.0494	0.586834	1.13121	0.794595	0.814776	142.609	8478.41	1514.28	1.02459	0.786596	18.0908	23.8024	45.96	1774.63	1778.77	2.68615	0.26823	0.715694	5.92805	8319.08	3896.42	0.965491	1.26608	2.82854	-0.555372	0.564158	5.89485	-1.52259	1.22627	4.11	2.18872
E22	286	1.5 μM	5291	Imatinib (Gleevec)	973.329	242	5	0.0206612	14.084	0.668786	1.09801	0.826486	0.829696	131.151	7381.9	1654.71	1.03674	0.75223	17.3195	22.1618	51.6203	1723.79	1810.17	2.69422	-0.0522273	0.670484	5.92291	9711.39	3852.45	0.98009	1.22589	2.7586	-0.341524	0.850124	5.90827	-3.05815	1.01732	-0.898	0.430441
E23	286	7.2 μg/mL		P4G11	1702.96	210	17	0.0809524	21.5888	0.741647	1.05235	0.861776	0.852271	203.352	8486.04	2078.38	1.07465	0.681094	28.2899	32.2867	44.1085	1797.73	1750.39	1.20169	0.285865	0.808591	6.7646	5646.56	3463.93	0.935623	1.4831	1.5041	-0.610823	0.655262	6.59402		1.77993		1.68651
E03	286	14 μM	4189	Miconazole (Monistat)	1106.12	92	4	0.0434783	12.7658	0.731139	1.04843	0.837524	0.907331	115.861	7093.17	1339.28	1.03072	0.749029	15.7146	19.44	61.8278	1621.07	2136.91	3.22028	-0.153029	0.747116	5.76427	6785.83	4324.87	1.00131	0.983229	5.05945	0.0296597	0.852718	5.34012	1.64232	1.15611	-0.516	0.905797
E04	286	1.5 μM	4189	Miconazole (Monistat)	1041.91	196	2	0.0102041	12.2321	0.681442	1.08527	0.864832	0.856678	114.067	7304.5	1384.23	1.04581	0.742974	15.1751	18.6077	55.9294	1810.72	1800.37	3.69622	-0.260065	0.563565	5.60439	6212.98	3026.47	0.998368	1.15856	4.31003	0.127844	0.873019	5.45885	1.69271	1.089	-1.32	0.212585
E05	286	0.14 μM	4189	Miconazole (Monistat)	1059.43	187	12	0.0641711	13.6654	0.695148	1.08773	0.839673	0.860956	128.234	7294.45	1189.09	1.04129	0.754194	17.3818	21.5535	51.0134	1884.77	1936.35	3.14671	0.0498509	0.685574	5.78038	6765.11	3446.18	0.998432	1.15899	3.86108	-0.159256	0.742635	5.59617	-0.757803	1.10731	1.65	1.3369
E06	286	14 μM	5315463	Biotin (Vitamin B7)	1091.53	196	5	0.0255102	11.4064	0.660342	1.09313	0.803083	0.859199	103.903	8072.77	1306.62	1.03206	0.754821	14.8251	17.214	50.4203	1815.21	1777.45	4.11368	-0.205125	0.592668	5.52378	5225.82	2043.56	0.998963	1.05531	4.75589	-0.221677	0.741697	5.39975	-0.756307	1.14086	-0.213	0.531463
E07	286	1.5 μM	5315463	Biotin (Vitamin B7)	1098.83	184	5	0.0271739	12.9278	0.625172	1.09174	0.826456	0.881158	121.315	7340.45	1185.93	1.02737	0.753506	16.0269	20.1421	49.3889	1747.03	1505.07	3.387	-0.0682989	0.63686	5.71367	7328.88	3154.13	0.994326	1.07868	3.9746	-0.100944	0.76898	5.60918	0.198556	1.14849	0.015	0.566123
E08	286	0.14 μM	5315463	Biotin (Vitamin B7)	939.766	155	4	0.0258065	14.4822	0.69226	1.07664	0.834449	0.857603	133.324	8100.04	1416.38	1.03955	0.745809	18.3511	23.2282	57.5262	1933.83	2023.92	2.62749	0.0451234	0.644362	5.96986	5532.76	2883.1	0.996197	1.04192	2.90774	0.151689	0.857738	5.90005	-1.20879	0.982238	-0.327	0.537634
E09	286	14 μM	15723	Azacyclonol	996.677	172	13	0.0755814	14.8173	0.69784	1.07855	0.852853	0.866259	137.191	7874.72	1461.97	1.05336	0.706574	19.2262	22.4177	54.8679	1846.9	1808.12	2.49579	-0.143663	0.627004	6.0171	6331.3	3248.6	0.992038	1.30012	2.9338	-0.0550594	0.857458	5.92062	1.01623	1.04172	2.48	1.57461
F10	286	14 μM		Bimatoprost	1003.97	175	2	0.0114286	14.5389	0.642153	1.09465	0.844456	0.838738	133.567	7217.86	1384.48	1.04768	0.74611	17.21	22.6824	44.7047	1561.31	1673.18	3.09689	-0.284887	0.512325	5.79225	4599.11	2341.94	1.00432	0.974419	3.77551	0.253565	0.990274	5.67645	-0.301825	1.04935	-0.468	0.238095
F11	286	1.5 μM		Bimatoprost	995.218	199	7	0.0351759	14.7931	0.676074	1.11367	0.842884	0.858394	139.4	7542.73	1494.78	1.04441	0.732371	17.0373	22.6217	31.9523	1963.27	1729.11	2.68245	0.0926171	0.678857	5.93416	7030.14	3384.36	0.98886	1.25169	3.36382	-0.652971	0.546655	5.70999	0.694944	1.0402	0.351	0.732831
F12	286	0.14 μM		Bimatoprost	1094.45	212	10	0.0471698	10.9644	0.679132	1.08782	0.842248	0.888494	99.5711	7606.72	1323.24	1.03798	0.767491	13.9359	16.445	41.8781	1806.76	1811.68	4.83932	-0.0421134	0.740889	5.36348	6400.17	2618.54	0.998033	1.06336	6.30204	-0.328072	0.630787	5.12023	0.190074	1.14391	1.18	0.982704
F13	286	14 μM	216239	Sorafenib (Nexavar)	1015.65	103	8	0.0776699	13.7795	0.681286	1.07335	0.794396	0.903627	125.818	6585.85	1117.41	1.03351	0.749834	18.7361	20.7066	72.1172	1731.44	1581.67	3.00831	-0.212587	0.737599	5.84993	4071.58	1594.77	1.0133	0.887106	4.87858	2.26802	1.57247	5.40942	0.52283	1.06155	2.61	1.61812
F14	286	1.5 μM	216239	Sorafenib (Nexavar)	1176.17	274	17	0.0620438	11.5623	0.610636	1.11473	0.804754	0.874512	109.235	6861.08	1066.11	1.03284	0.744526	13.9807	18.4613	60.3681	1835.21	1667.36	4.11415	0.0266156	0.691116	5.49816	6786.95	3055.07	0.994256	1.09003	4.40495	-0.247562	0.766107	5.44475	-0.972823	1.22932	1.24	1.29258
F15	286	0.14 μM	216239	Sorafenib (Nexavar)	1056.51	259	14	0.0540541	14.6756	0.625024	1.12635	0.828359	0.811424	141.401	7585.15	1520.77	1.03702	0.742882	19.315	23.927	59.2616	1670.04	1757.86	2.53649	0.170534	0.714051	6.00984	8417.4	4040.48	0.986465	1.1793	2.65615	-0.330931	0.736096	5.94126	-0.563738	1.10426	1.5	1.12613
F16	286	14 μM	4495	Nimesulide	1111.96	214	6	0.0280374	13.5222	0.672839	1.07886	0.847932	0.856086	122.695	7939.37	1424.03	1.03266	0.747775	15.8507	20.961	62.0628	1592.26	1836.54	3.28995	-0.181643	0.608393	5.73506	6039.95	3063.53	0.985016	1.11751	3.92843	0.0650559	0.917849	5.61146	1.63812	1.16221	-0.26	0.584112
F17	286	1.5 μM	4495	Nimesulide	998.137	181	7	0.038674	12.396	0.652888	1.10906	0.837876	0.872518	113.066	7361.96	1304.82	1.04782	0.724806	15.2326	18.7308	54.503	1693.07	1875.59	3.65429	0.00461762	0.7016	5.627	5774.4	2712.84	0.9987	1.1141	4.21659	0.00829341	0.938099	5.54553	0.154653	1.04325	-0.0953	0.805709
F18	286	0.14 μM	4495	Nimesulide	1164.49	205	9	0.0439024	14.7557	0.678902	1.08595	0.836083	0.847211	136.276	7375.84	1318.12	1.04582	0.730781	18.0674	22.7666	51.9699	1544.18	1665.59	2.57768	0.219088	0.772584	5.9834	7612.25	3571.61	0.982003	1.19329	2.8833	-0.315711	0.686814	5.8867	-0.260418	1.21712	0.478	0.914634
F19	286	14 μM	54454	Simvastatin (Zocor)	1132.39	226	7	0.0309735	13.6574	0.669185	1.08686	0.816407	0.864765	126.319	7174.67	1343.87	1.04437	0.717575	16.964	20.6707	47.7223	1912.44	1753.08	3.0452	-0.0264891	0.694371	5.81501	8651.04	4265.1	0.991145	1.17713	3.35974	-0.288358	0.738991	5.76574	0.15166	1.18357	-0.505	0.64528
F02	286	DMSO		DMSO	1012.73	120	9	0.075	12.1723	0.724819	1.06474	0.869214	0.857292	113.152	6985.53	1395.87	1.04117	0.741702	15.6939	17.6771	48.7077	1760.97	1404.56	3.78289	0.308809	0.775095	5.59966	7712.17	4221.88	1.0008	1.09249	4.37452	0.210902	0.920873	5.49182		1.0585		1.5625
F20	286	1.5 μM	54454	Simvastatin (Zocor)	1182	239	10	0.041841	12.7131	0.638783	1.09378	0.8065	0.879597	114.653	8132.05	1385.09	1.03741	0.743151	16.4021	19.0576	56.7622	1869.02	1625.98	3.33879	-0.169244	0.609296	5.72894	6668.05	3558.72	0.999819	1.0214	3.64755	-0.104077	0.829978	5.66092	0.858079	1.23542	-0.0787	0.871688
F21	286	0.14 μM	54454	Simvastatin (Zocor)	1152.82	213	13	0.0610329	16.1051	0.648279	1.09269	0.847337	0.821685	153.395	7997.06	1517.81	1.04631	0.751983	18.7838	24.9271	53.7047	1694.51	1851.8	2.17972	-0.019117	0.601775	6.15108	7847.74	3537.65	0.988837	1.14831	2.65833	-0.0237043	0.860252	6.0132	0.670499	1.20492	1.4	1.27152
F22	286	14 μM	3366	Flucytosine (Ancobon)	1222.86	175	12	0.0685714	14.8995	0.681029	1.07973	0.814099	0.856893	138.192	7851.42	1642.67	1.03596	0.736085	18.4688	23.1953	56.0613	1834.04	1765.15	2.7118	0.247876	0.698545	5.93115	8774.4	4866.18	0.971771	1.30998	3.34583	-0.150008	0.665901	5.7765	-0.354207	1.27813	1.7	1.42857
F23	286	7.2 μg/mL		P4G11	2394.65	170	13	0.0764706	22.944	0.807914	1.03234	0.908679	0.861295	218.763	8394.03	2390.05	1.11563	0.615326	30.3574	34.2985	44.6992	1761.83	1834.25	1.07153	0.144644	0.845062	6.87679	12594.1	8708.47	0.887548	1.60812	1.05958	-0.72255	0.619512	6.89493		2.50288		1.59314
F03	286	0.14 μM	5291	Imatinib (Gleevec)	958.736	200	15	0.075	10.7581	0.669933	1.07915	0.859338	0.880191	102.573	7144.19	1249.62	1.03112	0.734821	14.0898	16.5886	56.5546	1810.02	1717.87	4.43959	0.323805	0.727115	5.43738	6948.94	3611.21	0.97248	1.18926	5.23837	-0.250279	0.748829	5.25326	-1.43279	1.00207	1.17	1.5625
F04	286	14 μM	132999	Ivabradine HCl (Procoralan)	1033.16	193	7	0.0362694	12.3843	0.694278	1.06429	0.852969	0.8803	117.484	6908.96	1178.81	1.03627	0.739219	15.7285	18.5955	56.6263	1611.61	1854.26	3.53386	0.10765	0.694074	5.67191	6947.68	3656.96	0.999508	1.03881	4.34689	0.111678	0.930256	5.4997	-0.392621	1.07985	0.0222	0.755613
F05	286	1.5 μM	132999	Ivabradine HCl (Procoralan)	1065.26	171	3	0.0175439	13.7761	0.669805	1.08445	0.804498	0.820828	126.319	7207.6	1567.08	1.05174	0.699088	16.8539	21.4358	41.2418	1885.54	1839.01	2.84952	-0.20448	0.638172	5.88305	7201.84	3699.73	0.992092	1.23959	3.6271	-0.453272	0.659826	5.66566	0.0304318	1.11341	-1.22	0.365497
F06	286	0.14 μM	132999	Ivabradine HCl (Procoralan)	1027.32	195	4	0.0205128	13.5464	0.613014	1.1125	0.81776	0.86873	125.818	7785.9	1410.79	1.03683	0.735717	16.5304	21.1284	51.1838	1878.32	1545.48	3.45655	-0.131222	0.592455	5.68684	6238.49	3299.88	0.99997	1.15764	3.51604	0.140437	1.03188	5.68403	0.925927	1.07375	-0.67	0.42735
F07	286	14 μM	2725	Chlorpheniramine Maleate	1087.15	156	4	0.025641	12.8887	0.619931	1.09045	0.784713	0.866566	118.07	7726.46	1361.01	1.03623	0.765092	15.688	20.314	53.0147	1924.76	1906.12	3.51848	-0.0225454	0.612396	5.67318	6114	2340.19	0.995566	1.1442	4.15405	-0.208138	0.745817	5.53142	-0.0987795	1.13628	-0.242	0.534188
F08	286	1.5 μM	2725	Chlorpheniramine Maleate	922.255	165	5	0.030303	12.805	0.655333	1.10934	0.805486	0.866184	114.653	8091.26	1521.15	1.02755	0.763773	16.0577	19.5766	66.6817	1661.39	1872.21	3.72955	-0.0577461	0.666466	5.60382	6770.03	3821.63	0.975213	1.14393	3.94807	-0.216485	0.805477	5.55107	-0.0374163	0.963935	-0.235	0.631313
F09	286	0.14 μM	2725	Chlorpheniramine Maleate	960.196	165	3	0.0181818	14.3388	0.733183	1.07478	0.843441	0.838143	132.359	7545.52	1338.02	1.04738	0.741292	16.1834	22.4641	47.4467	1723.08	1962.32	3.1766	-0.30151	0.52827	5.77014	5406.71	2322.16	1.00157	1.00299	3.30208	0.297941	1.01344	5.73481	-0.462465	1.00359	-1	0.378788
G10	286	0.14 μM	6925666	Naproxen (Aleve)	1079.86	193	7	0.0362694	14.8865	0.688187	1.08006	0.850161	0.852533	136.069	6972.39	1293.04	1.04814	0.722849	18.7681	22.4304	60.3073	1924.45	1885.46	2.53594	-0.0817823	0.737736	6.02322	5660.76	2794.89	0.995086	1.04356	3.3542	-0.0105067	0.843323	5.71718	0.584192	1.12866	0.746	0.755613
G11	286	14 μM	83969	Albendazole Oxide (Ricobendazole)	837.618	91	3	0.032967	13.4779	0.697357	1.06577	0.831529	0.874045	126.319	7274.11	1394.91	1.06494	0.716711	17.712	20.1292	50.7927	1881.45	1561.57	2.91343	-0.104922	0.622613	5.86097	4781.75	2719.13	1.00197	0.982728	4.38645	0.455074	1.10343	5.56904	-1.22875	0.875473	0.00259	0.686813
G12	286	1.5 μM	83969	Albendazole Oxide (Ricobendazole)	1033.16	155	3	0.0193548	14.5444	0.702234	1.08007	0.847488	0.865239	133.152	7878.27	1435.98	1.04626	0.728828	18.2437	22.0076	56.3318	1967.59	1878.98	2.90421	0.0617985	0.702272	5.88633	5455.97	3220.97	1	1.154	3.00189	-0.095343	0.777587	5.86767	0.341735	1.07985	-0.653	0.403226
G13	286	0.14 μM	83969	Albendazole Oxide (Ricobendazole)	1123.63	153	3	0.0196078	13.7983	0.637852	1.09429	0.796777	0.862513	126.233	8108.55	1426.87	1.04103	0.756626	16.6854	21.6016	50.9134	1869.56	1816.18	3.14976	0.0760696	0.637281	5.78176	3950.16	1514.39	0.996979	1.02272	3.51792	0.0579211	0.792159	5.6599	-0.0598663	1.17442	-0.969	0.408497
G14	286	14 μM	60846	LCZ696	936.848	185	10	0.0540541	13.7153	0.665076	1.08377	0.816205	0.85585	126.319	7315.21	1431.51	1.05225	0.736553	16.8798	20.6893	54.2175	1913.82	1600.06	3.08642	0.225667	0.845608	5.81149	5732.54	2918.59	0.990849	1.04667	3.131	-0.299009	0.792422	5.80988	-0.310306	0.979188	0.56	1.12613
G15	286	1.5 μM	60846	LCZ696	1144.06	185	12	0.0648649	13.2764	0.688267	1.08126	0.829441	0.872423	123.109	6871.32	1377.6	1.04751	0.719025	16.8077	20.0887	58.9889	1715.71	1892.9	3.16311	0.0987394	0.721571	5.77836	7667.55	4281.7	0.98073	1.18711	3.9056	-0.235173	0.685089	5.6619	1.12049	1.19577	1.91	1.35135
G16	286	0.14 μM	60846	LCZ696	986.462	192	7	0.0364583	12.7913	0.707793	1.06655	0.825963	0.871417	117.656	7475.53	1223.77	1.036	0.725512	16.2731	20.4247	58.4214	1592.39	1669.93	3.2982	-0.126616	0.633791	5.73707	6626.37	2520.87	0.987575	1.09937	3.88899	-0.29817	0.74802	5.59837	-0.125933	1.03104	0.00523	0.759549
G17	286	14 μM	2810	Clorprenaline HCL	1094.45	203	13	0.0640394	15.7096	0.678192	1.08341	0.830512	0.85643	144.525	7599.25	1454.73	1.05251	0.718756	19.7862	23.7051	47.8473	1723.76	1662.78	2.20577	0.0566643	0.654866	6.14923	5732.66	3517.92	0.998724	1.09933	2.56043	0.351046	1.04497	6.01614	-0.012971	1.14391	1.15	1.33415
G18	286	1.5 μM	2810	Clorprenaline HCL	1135.31	202	10	0.049505	12.9865	0.680112	1.07654	0.809301	0.871975	120.072	7896.78	1450.22	1.04287	0.7284	15.9842	19.4348	59.0362	1957.17	2022.97	3.50493	0.4523	0.790127	5.68294	7450.14	3918.31	0.991407	1.17864	3.62319	-0.229418	0.775947	5.62402	0.338243	1.18662	0.581	1.03135
G19	286	0.14 μM	2810	Clorprenaline HCL	1129.47	212	12	0.0566038	15.1846	0.698202	1.08978	0.845214	0.850741	143.109	8036.72	1579.91	1.05088	0.727355	19.8513	23.0983	41.2628	1812.32	1755.31	2.34384	-0.258692	0.592895	6.09272	5676.26	3430.14	0.999547	1.07174	2.53505	0.301288	0.971786	5.99206	1.32503	1.18052	0.755	1.17925
G02	286	DMSO		DMSO	964.574	136	5	0.0367647	11.7025	0.724613	1.06591	0.836181	0.890605	109.321	7550.41	1384.99	1.03778	0.721565	15.0421	17.3898	49.6322	1609.5	1950.81	3.79911	0.108495	0.742264	5.59693	7542.96	5326.7	1	1.16326	4.82169	-0.142305	0.975159	5.36964		1.00817		0.765931
G20	286	14 μM	3169	Dropropizine	1144.06	248	12	0.0483871	12.0433	0.634525	1.10833	0.839792	0.860527	111.444	7486.16	1369.32	1.03703	0.74059	15.3498	19.135	67.8494	1825.84	1788.82	3.71848	-0.0172451	0.70311	5.61705	6806.77	3014.88	0.993857	1.08755	4.08926	-0.276249	0.788448	5.53776	0.115741	1.19577	0.0787	1.00806
G21	286	1.5 μM	3169	Dropropizine	1144.06	175	4	0.0228571	14.4349	0.676854	1.0729	0.830342	0.858972	132.566	7242.6	1527.85	1.04843	0.705774	19.5987	21.0014	45.6407	1848.66	1900.93	2.78882	0.162812	0.794342	5.92896	9388.59	4096.81	0.99256	1.27783	3.00712	-0.329965	0.684384	5.82089	-0.231482	1.19577	-1.03	0.47619
G22	286	0.14 μM	3169	Dropropizine	1173.25	163	7	0.0429448	15.0984	0.688593	1.07422	0.820915	0.849005	142.109	7626	1517.31	1.04553	0.727306	18.7696	22.4747	66.0537	1582.66	1785.73	2.37809	0.113955	0.734983	6.07231	8165.16	4113.64	0.996798	1.15867	3.05848	0.338854	1.07069	5.82435	2.99031	1.22627	0	0.894683
G23	286	7.2 μg/mL		P4G11	2537.66	164	19	0.115854	23.9657	0.794184	1.03552	0.886559	0.857464	226.304	8051.2	2248.21	1.11067	0.63332	31.6495	35.5895	42.8205	1720.13	1911.15	1.01376	0.228923	0.85805	6.94161	12126.6	8207.21	0.850896	2.09918	1.01781	-0.619408	0.619555	6.95045		2.65235		2.41362
G03	286	1.5 μM	3366	Flucytosine (Ancobon)	1141.14	171	10	0.0584795	15.9929	0.667825	1.10633	0.833119	0.833329	149.65	7175.13	1448.21	1.03904	0.716832	18.4968	23.9542	49.0678	1775.31	1748.64	2.46538	0.118272	0.697051	6.04095	7946.7	5259.62	0.997905	1.30144	2.6973	0.00586133	0.839628	5.93653	0.474936	1.19272	-0.0386	1.21832
G04	286	0.14 μM	3366	Flucytosine (Ancobon)	974.788	178	7	0.0393258	12.1093	0.687906	1.07365	0.840759	0.891796	117.484	6826.49	1198.19	1.03745	0.728084	15.7623	19.3906	62.0201	1755.07	1789.32	3.38086	-0.301338	0.597497	5.70413	5422.76	3382.31	1	1.10893	3.98308	0.146319	0.983441	5.53039	1.00425	1.01884	-0.0222	0.819288
G05	286	14 μM	131411	Arbidol HCl	856.588	100	2	0.02	13.1391	0.73968	1.04319	0.8475	0.89911	118.899	7027.89	1385.71	1.04407	0.711258	16.9133	20.012	57.644	1601.56	2073.1	3.07302	0.00100199	0.800153	5.7954	5754.73	3909.54	0.997485	1.16035	3.36759	0.0761551	0.947911	5.74872	-0.0733354	0.895301	-1.3	0.416667
G06	286	1.5 μM	131411	Arbidol HCl	992.3	131	4	0.0305344	12.315	0.66777	1.08193	0.8126	0.864183	116.569	7322.01	1443.79	1.03153	0.763451	15.2931	19.0924	57.8178	1683.94	1928.75	3.59676	-0.261259	0.530261	5.65251	5230.23	3099.94	1.00386	1.18721	4.27903	0.134119	0.951096	5.55393	0.0239466	1.03715	-0.312	0.636132
G07	286	0.14 μM	131411	Arbidol HCl	823.025	167	4	0.0239521	11.5728	0.657454	1.08517	0.821775	0.877483	106.819	7251.38	1338.68	1.04595	0.736511	14.5174	18.5224	52.3271	1581.13	1382.55	3.89255	-0.0770574	0.653577	5.56885	5509.25	3737.43	1	1.06283	4.39161	0.265686	0.982647	5.51815	-0.074833	0.860221	-0.561	0.499002
G08	286	14 μM	6925666	Naproxen (Aleve)	1087.15	140	3	0.0214286	13.4055	0.668031	1.08481	0.828664	0.875624	125.318	6750.34	1391.66	1.0379	0.746589	16.6008	19.4019	55.3659	1714.39	1485.7	2.90637	0.44228	0.765379	5.87162	7762.88	4009.45	0.975577	1.40959	4.92671	-0.024398	0.64332	5.39983	-0.90747	1.13628	-0.969	0.446429
G09	286	1.5 μM	6925666	Naproxen (Aleve)	1039	119	6	0.0504202	11.9143	0.617161	1.11469	0.818359	0.875338	116.069	7494.5	1177.84	1.03002	0.765451	14.8362	18.9405	53.2512	1945.91	1604.19	3.91654	-0.0328387	0.707443	5.56244	3870.31	1609.29	0.99416	1.16946	4.16992	-0.412067	0.62054	5.49197	-1.46023	1.08595	0.637	1.05042
H10	286	1.5 μM	2315	Bendroflumethiazide	1012.73	191	12	0.0628272	13.9787	0.706559	1.08058	0.854859	0.867902	127.527	7150.68	1395.99	1.04028	0.750416	17.4594	22.282	58.2481	1730.34	1673.72	2.78445	-0.181191	0.557674	5.91031	5196.96	2235.76	0.997842	1.0508	3.48358	-0.121603	0.851731	5.73879	-0.796717	1.0585	1.86	1.3089
H11	286	0.14 μM	2315	Bendroflumethiazide	1028.78	210	6	0.0285714	14.9182	0.684993	1.07865	0.818695	0.851696	143.645	7024.9	1241.04	1.0378	0.757426	18.363	23.9102	59.1731	1769.08	1786.49	2.68197	-0.143783	0.612932	5.96018	5399.66	2468.37	0.971078	1.1621	2.93646	-0.205148	0.747807	5.89478	0.838623	1.07528	-0.674	0.595238
H12	286	14 μM	2803	Clonidine hydrochloride (Catapres)	1049.21	198	6	0.030303	13.2795	0.675583	1.07861	0.849496	0.866598	120.193	7237.98	1243.53	1.03842	0.776015	15.0404	20.1729	50.0272	2051.46	1561.94	3.62596	-0.248741	0.653052	5.64911	5135.32	2306.53	1	1.00134	4.71751	-0.280951	0.707087	5.36073	-0.368675	1.09663	-0.443	0.631313
H13	286	1.5 μM	2803	Clonidine hydrochloride (Catapres)	933.929	199	4	0.0201005	13.1951	0.616095	1.12173	0.796386	0.857015	119.485	7254.27	1340.69	1.02353	0.774659	16.0449	20.9299	57.8834	1811.53	1660.3	3.35773	-0.136252	0.590243	5.7186	5731.03	2448.77	1.00422	1.06112	4.2294	-0.309022	0.676884	5.50701	0.0598663	0.976137	-1.36	0.41876
H14	286	0.14 μM	2803	Clonidine hydrochloride (Catapres)	1063.8	200	4	0.02	12.9495	0.597827	1.12682	0.776729	0.822355	125.525	6782.5	1219.35	1.03551	0.764874	15.9202	21.4742	51.784	1594.86	1689.93	3.47282	-0.140327	0.566243	5.68546	6217.54	2616.82	0.996544	1.10862	4.53805	-0.174679	0.664474	5.39927	0.511854	1.11188	-1.83	0.416667
H15	286	14 μM	2355	Bergapten	1106.12	237	9	0.0379747	12.1188	0.686612	1.07302	0.812983	0.879658	109.821	7126.51	1315.83	1.03654	0.749764	15.2154	18.8252	51.6454	1642.47	1759.62	3.74215	0.0476401	0.715399	5.59795	8463.83	2866.1	0.9864	1.12819	3.98553	-0.494907	0.515709	5.54077	1.33601	1.15611	-0.069	0.791139
H16	286	1.5 μM	2355	Bergapten	1041.91	207	9	0.0434783	13.5333	0.688733	1.07669	0.818288	0.875217	125.733	7801.43	1465.76	1.04635	0.726893	16.9428	20.8653	51.5413	1861.73	1995.56	3.33279	-0.261821	0.59568	5.73809	5731.81	2493.12	1	1.07408	3.9125	-0.159624	0.715931	5.59345	0.472728	1.089	-0.0122	0.905797
H17	286	0.14 μM	2355	Bergapten	1068.18	157	2	0.0127389	13.5582	0.739387	1.06428	0.849022	0.864558	125.404	7324.86	1400.78	1.06249	0.695468	17.2911	21.4445	48.8233	1789.13	1616.06	2.80134	0.0383437	0.739641	5.90568	6151.13	3784.8	0.973787	1.22766	3.12801	-0.0440775	0.848255	5.8009	0.0109756	1.11646	-2.24	0.265393
H18	286	14 μM	9796294	Artemether (SM-224)	1103.2	150	4	0.0266667	12.9934	0.704741	1.06483	0.839762	0.869083	119.071	7387.32	1272.33	1.04472	0.729379	16.6958	19.9606	47.0021	1790.51	1772.04	3.19559	-0.393221	0.572908	5.77248	4380.82	2083.14	1.00132	1.00548	3.57813	-0.144985	0.740527	5.69759	-1.04267	1.15306	-1.16	0.555556
H19	286	1.5 μM	9796294	Artemether (SM-224)	1087.15	216	11	0.0509259	12.3241	0.698952	1.08058	0.81079	0.866517	115.654	7250.94	1388.53	1.04865	0.729219	15.1857	18.8602	46.9941	1786.04	1821.6	3.50589	0.0813699	0.753343	5.67426	7268.61	3081.01	0.995535	1.08272	3.64796	-0.499899	0.677567	5.63821	-0.0239464	1.13628	0.00373	1.06096
H02	286	DMSO		DMSO	906.203	122	4	0.0327869	13.2059	0.680498	1.07404	0.855571	0.884867	119.693	7384.24	1469.51	1.04554	0.746852	17.7322	20.213	57.9455	1804.87	2108.41	3.0854	0.0011894	0.688085	5.79275	5512.69	3624.66	0.995321	1.17743	5.01791	0.586468	1.00612	5.47684		0.947158		0.68306
H20	286	0.14 μM	9796294	Artemether (SM-224)	1136.77	214	12	0.0560748	15.8752	0.68169	1.07651	0.864947	0.835907	149.65	7479.91	1570.61	1.04908	0.741873	18.9268	24.4867	56.7005	1571.89	1739.13	2.34096	0.181686	0.771028	6.08199	7977.71	3961.7	0.988262	1.31607	2.75623	-0.224381	0.818333	5.90734	-0.115741	1.18814	0.0998	1.16822
H21	286	14 μM	60164	Adapalene	1018.57	188	5	0.0265957	13.2983	0.687151	1.06554	0.837401	0.864626	123.317	6984.51	1243.44	1.0428	0.742233	16.305	20.8125	64.5319	1710.22	1787.36	3.01745	0.184165	0.745693	5.81348	6951.93	3259.43	0.97272	1.2324	3.52093	-0.194199	0.607693	5.66566	-0.462964	1.0646	-1.24	0.554078
H22	286	1.5 μM	60164	Adapalene	1049.21	200	14	0.07	14.1974	0.661391	1.10377	0.8322	0.821363	131.151	7611.06	1403.04	1.04677	0.72784	17.5966	21.7791	28.8402	1807.21	1845.01	2.90307	0.1553	0.693801	5.87032	6656.71	3414.33	0.998754	1.06161	3.18111	0.0667255	1.03178	5.77068	0.0129708	1.09663	1.14	1.45833
H23	286	7.2 μg/mL		P4G11	2851.4	163	12	0.0736196	24.505	0.812	1.03128	0.899291	0.854692	229.014	7962.58	2537.18	1.12512	0.609694	32.8584	36.3939	47.1319	1730.03	1761.01	0.948725	0.249751	0.91878	7.00532	13193.6	9360.36	0.858156	2.20451	0.950194	-0.787987	0.565598	7.02073		2.98027		1.53374
H03	286	14 μM	31703	Doxorubicin (Adriamycin)		1	1	1	9.55094	0.78116	1.02819	0.907645	0.991014	84.0744	6868.54	898.803	1.04747	0.813567	13.0915	13.8684	7.68498	1703.24	1994.42	5.78383	-0.626622	0.232292	5.17969	510.418	19.4157	1.00193	0.997738	18.3383	-0.307867	0.202366	4.16563	-12.9111	0	53.9	20.8333
H04	286	1.5 μM	31703	Doxorubicin (Adriamycin)		1	1	1	12.9261	0.61707	1.08673	0.689682	0.91411	115.24	5828.65	862.265	1.0629	0.758361	14.6756	21.2788	5.46669	1378.52	511.825	3.44101	-0.746867	0.426947	5.7084	685.057	25.752	1.00242	0.999359	14.5764	0.63709	0.639872	4.41461	-12.733	0	55.1	20.8333
H05	286	0.14 μM	31703	Doxorubicin (Adriamycin)	818.647	14	1	0.0714286	15.8878	0.623726	1.09805	0.77767	0.86779	147.148	7132.33	1303.91	1.05347	0.7608	17.1924	24.8985	49.7577	2256.51	1388.66	2.85768	-0.518158	0.274759	5.88735	1891.85	1278.11	0.976875	1.01397	3.66712	1.54802	1.37375	5.62466	-2.22053	0.855645	1.25	1.4881
H06	286	14 μM	130313	Sulbactam	992.3	184	4	0.0217391	13.7438	0.662439	1.10445	0.827307	0.838371	128.735	6903.3	1435.28	1.03413	0.751501	17.1785	21.7894	55.0456	1724.08	1563.84	3.07625	0.0291959	0.698499	5.80611	6311.26	3079.11	0.960706	1.18908	3.71377	-0.536978	0.695674	5.62643	-0.878035	1.03715	-1.24	0.452899
H07	286	1.5 μM	130313	Sulbactam	977.707	199	11	0.0552764	13.2566	0.706611	1.06986	0.856831	0.864439	125.733	6737.8	1299.94	1.05183	0.708157	16.5425	20.1209	55.2898	1522.65	1717.73	3.11344	-0.196659	0.685809	5.79349	7110.6	4078.86	1	1.07791	3.529	0.442292	1.09789	5.74098	0.651541	1.02189	0.826	1.15159
H08	286	0.14 μM	130313	Sulbactam	957.277	227	13	0.0572687	13.0272	0.631631	1.10672	0.82009	0.866862	121.401	7899.23	1401.89	1.04214	0.74885	15.933	20.2714	50.2959	1651.65	1822.28	3.31915	-0.12495	0.637617	5.73341	6374.13	2828.28	0.991012	1.23603	4.21315	-0.518026	0.590901	5.59135	0.712904	1.00054	0.679	1.1931
H09	286	14 μM	2315	Bendroflumethiazide	1056.51	172	8	0.0465116	10.5605	0.675749	1.08631	0.83324	0.877478	96.1544	6570.97	1230.47	1.0363	0.758851	12.7657	17.3581	60.9774	1928.31	1858.98	5.03866	0.101055	0.775686	5.31363	7740.31	4182.85	1.00297	1.20318	5.24401	-0.448331	0.645764	5.29797	2.17164	1.10426	-0.0114	0.968992
I10	286	14 μM	4055	Menadione	1130.93	96	1	0.0104167	13.5665	0.718372	1.05707	0.858387	0.886643	122.695	7248.73	1363.08	1.05654	0.72597	17.9712	20.3866	39.4062	1813.39	1939.65	3.17437	-0.148242	0.612307	5.77823	4791.04	2296.71	0.998295	1.05924	3.52726	-0.390929	0.743484	5.679	1.79847	1.18204	-0.669	0.217014
I11	286	1.5 μM	4055	Menadione	1142.6	104	9	0.0865385	14.9077	0.711485	1.06482	0.855747	0.865081	136.569	7255.12	1423.13	1.0412	0.724244	19.025	21.7647	45	1706.58	1812.45	2.47243	-0.247591	0.572551	6.02557	3756.75	2482.43	1.00141	1.08266	3.60111	0.270456	0.999505	5.75085	-0.493396	1.19424	3.18	1.80288
I12	286	0.14 μM	4055	Menadione	1075.48	168	4	0.0238095	13.1988	0.739539	1.07599	0.844482	0.870492	122.816	7113.62	1315.48	1.04889	0.718905	16.9325	19.8738	34.6253	1715.27	1732.91	2.97765	-0.204126	0.615289	5.83595	6649.2	3326.73	0.994186	1.22134	3.54502	-0.123534	0.834367	5.67263	1.30059	1.12408	-0.317	0.496032
I13	286	14 μM	28061	Ornidazole	1033.16	192	5	0.0260417	13.9846	0.655175	1.09653	0.81256	0.844813	128.735	7735.45	1266.88	1.03909	0.749194	17.2856	23.126	52.4378	1433.24	1766.53	2.79521	-0.129322	0.569579	5.90905	4164.56	2110.11	1.00606	0.978348	3.5866	0.24497	0.920183	5.73318	-0.0907971	1.07985	-0.518	0.542535
I14	286	1.5 μM	28061	Ornidazole	968.951	151	6	0.0397351	14.9801	0.72797	1.06643	0.831424	0.881237	137.191	7461.24	1375.77	1.04002	0.731371	19.6518	22.7449	65.4988	1785.71	1719.86	2.516	-0.229076	0.570563	6.03258	4414.17	2589.89	1.00074	1.11123	3.41332	-0.128745	0.923375	5.90619	1.22326	1.01274	-0.189	0.827815
I15	286	0.14 μM	28061	Ornidazole	1059.43	181	5	0.0276243	13.7694	0.646673	1.10009	0.811326	0.843942	126.526	8281.56	1372.66	1.04648	0.776082	16.2346	20.7946	50.9509	1820.4	1809.23	3.1668	-0.124548	0.519982	5.77223	5285.21	2081.67	0.995888	1.02755	3.90119	-0.436799	0.735601	5.61537	0.0359194	1.10731	-0.165	0.575506
I16	286	14 μM	4098	Methapyrilene HCl	1071.1	226	11	0.0486726	12.4598	0.649801	1.09395	0.813679	0.859021	114.653	7643.16	1307.77	1.03116	0.774477	15.7253	19.7958	49.537	1866.56	1817	3.48425	0.231041	0.676255	5.67883	6615.63	2877.48	0.995369	1.13158	3.62098	-0.407306	0.569293	5.67393	-6.40345	1.11951	0.79	1.01401
I17	286	1.5 μM	4098	Methapyrilene HCl	1033.16	216	6	0.0277778	12.5221	0.706819	1.06827	0.85357	0.878559	117.069	7182.5	1256.01	1.03918	0.739042	15.998	19.4553	68.8572	1762.17	1819.44	3.49251	0.164973	0.733191	5.68994	6232.03	3117.53	0.998255	1.12658	3.53339	-0.115166	0.877627	5.66856	0.339241	1.07985	-0.867	0.578704
I18	286	0.14 μM	4098	Methapyrilene HCl	1044.83	197	5	0.0253807	13.5886	0.648273	1.09697	0.809113	0.868302	124.818	7916.15	1376.38	1.04169	0.742873	16.6757	20.0076	50.5434	1717.09	1925.51	3.01865	-0.254854	0.555937	5.82799	5266.18	2398.46	1	1.05293	3.59697	-0.0196696	0.831994	5.67579	-0.0119733	1.09205	-0.734	0.528765
I19	286	14 μM	444025	Loteprednol etabonate	1116.34	188	7	0.037234	13.9568	0.686075	1.08465	0.850899	0.853718	126.44	7673.31	1206.1	1.04082	0.753923	17.2063	22.1464	54.2767	1679.5	1692.67	2.94451	-0.0245686	0.701306	5.8596	5313.84	2431.78	0.995783	1.08982	3.37373	0.0772001	0.881395	5.73349	-1.06861	1.16679	-0.285	0.775709
I02	286	DMSO		DMSO	954.359	109	1	0.00917431	15.8627	0.662034	1.08037	0.861737	0.883393	148.149	7790.34	1535.82	1.04352	0.716271	19.3543	23.9405	62.011	1514.07	1380.83	2.6367	-0.0688281	0.597701	5.96397	3833.44	2072.33	0.999705	1.07819	5.23771	0.629193	1.0294	5.37306		0.99749		0.191131
I20	286	1.5 μM	444025	Loteprednol etabonate	1284.15	223	13	0.058296	14.5926	0.688737	1.07515	0.841877	0.870685	139.192	7308.32	1510.48	1.05376	0.717178	17.7316	22.6574	42.2905	1589.95	1731.64	2.68335	0.136301	0.714965	5.93633	8488.91	4170.37	0.970213	1.23082	2.83176	-0.379811	0.685517	5.90769	-3.95871	1.34219	0.73	1.2145
I21	286	0.14 μM	444025	Loteprednol etabonate	1202.43	201	7	0.0348259	15.3008	0.658687	1.09912	0.833833	0.849807	141.987	6991.17	1472.84	1.049	0.713324	19.7264	23.1471	60.9445	1757.34	1962.92	2.26129	0.167741	0.721305	6.13488	9402.81	4703.47	0.980614	1.13222	2.41794	-0.15176	0.80889	6.03561	1.74909	1.25678	-0.26	0.725539
I22	286	14 μM	4075	Mesalamine (Lialda)	1164.49	211	17	0.0805687	12.63	0.642631	1.0947	0.820848	0.870473	117.484	6952.33	1300.2	1.04809	0.736227	16.1817	20.5634	48.8511	1897.91	1979.02	3.51111	-0.0173089	0.712552	5.66681	7651.45	3871.36	1	1.02523	3.70614	-0.00304894	0.866297	5.62569	-0.041906	1.21712	2.25	1.67852
I23	286	7.2 μg/mL		P4G11	2419.46	159	14	0.0880503	21.758	0.765317	1.04466	0.866007	0.847363	210.307	7929.9	2540.3	1.09098	0.650401	28.9135	32.4644	54.9875	1953.74	1685.18	1.17455	0.448898	0.906616	6.79062	14164.5	7655.36	0.815095	2.34227	1.15334	-0.886889	0.402631	6.78983		2.52881		1.83438
I03	286	0.14 μM	60164	Adapalene	1028.78	140	9	0.0642857	11.6068	0.680221	1.0793	0.819226	0.871478	107.112	7738.3	1451.88	1.0341	0.743659	14.8567	18.7838	58.623	1501.3	1787.13	3.92026	-0.243537	0.527071	5.54961	4299.68	2346.33	0.998178	1.00636	6.50615	0.310012	0.952161	5.08447	1.46572	1.07528	0.376	1.33929
I04	286	14 μM	4633	Oxybuprocaine HCl	922.255	113	1	0.00884956	16.6566	0.725585	1.07098	0.882762	0.869311	155.483	7409.54	1606.93	1.0406	0.696555	21.8381	25.4146	35.0295	2016.1	1786.73	2.04252	-0.171752	0.520017	6.22048	5190.15	3444.43	1	1.25664	2.97578	0.564206	1.23937	5.89767	-0.0164635	0.963935	-1.7	0.184366
I05	286	1.5 μM	4633	Oxybuprocaine HCl	907.662	148	9	0.0608108	11.0596	0.689765	1.08313	0.849509	0.864239	103.989	7300.94	1353.72	1.02231	0.766229	14.0921	17.7762	65.4283	1638.31	1732.7	4.46011	0.0599195	0.627127	5.42142	4831.8	2964.41	0.998671	1.10804	4.76858	-0.246599	0.87338	5.35697	-0.647052	0.948683	1.14	1.26689
I06	286	0.14 μM	4633	Oxybuprocaine HCl	980.625	163	10	0.0613497	12.1301	0.637558	1.09914	0.831465	0.842756	112.652	7983.57	1336.34	1.04317	0.752755	15.1338	18.5995	60.9849	1435.73	1819.67	3.80989	-0.0764664	0.67087	5.58815	5411.33	2434.86	1.00028	1.06505	4.0588	0.175738	0.853111	5.59118	1.07859	1.02494	1.55	1.27812
I07	286	14 μM	2540	Candesartan cilexetil (Atacand)	957.277	153	7	0.0457516	14.1112	0.721971	1.06259	0.832364	0.885529	127.026	7473.06	1141.07	1.03719	0.735178	16.8486	21.3716	66.3985	1755.06	1771.45	2.95602	-0.291683	0.456276	5.85703	3189.71	1874.69	1.00549	0.949397	4.51203	1.27019	1.46625	5.47663	-0.233478	1.00054	0.778	0.953159
I08	286	1.5 μM	2540	Candesartan cilexetil (Atacand)	1066.72	188	7	0.037234	13.2867	0.631947	1.0967	0.773414	0.857494	125.49	7462.12	1372.59	1.02964	0.745593	15.8697	21.3615	75.2863	1692.99	1778.14	3.13744	-0.0106157	0.656269	5.77794	6308.95	3373.25	0.993539	1.16306	3.38843	-0.15267	0.784571	5.725	-4.4551	1.11493	0.0231	0.775709
I09	286	0.14 μM	2540	Candesartan cilexetil (Atacand)	992.3	206	8	0.038835	10.85	0.643748	1.08996	0.804639	0.889501	100.572	7596.49	1196.18	1.02886	0.766443	13.2327	16.5648	53.6636	1859.56	1682.63	4.85811	-0.278739	0.491054	5.3487	5573.79	2025.15	0.999948	1.11187	6.04765	-0.17086	0.653478	5.12124	1.12698	1.03715	0.047	0.809061
J10	286	0.14 μM	5401	Terazosin HCl (Hytrin)	1065.26	173	4	0.0231214	14.0152	0.644134	1.08267	0.839791	0.869761	126.026	7563.13	1349.1	1.04678	0.752779	17.0377	21.6055	55.3715	1756.55	1865.97	3.0864	-0.0383346	0.649227	5.81303	4681.94	2544.95	1	1.124	3.45195	0.114729	0.841923	5.71759	-1.67575	1.11341	-0.401	0.481696
J11	286	14 μM	17589822	Atorvastatin calcium (Lipitor)	1085.69	195	9	0.0461538	12.1776	0.679058	1.09341	0.840605	0.875965	111.737	7770.82	1328.62	1.03421	0.748479	15.4587	18.5142	48.0311	1597.76	1926.95	3.7113	-0.141843	0.604301	5.61242	4474.32	1675.36	1	1.01577	4.56467	-0.220567	0.653844	5.41355	-0.200053	1.13476	0.378	0.961538
J12	286	1.5 μM	17589822	Atorvastatin calcium (Lipitor)	1028.78	206	10	0.0485437	14.0052	0.72347	1.07138	0.84052	0.863641	130.15	8043.16	1460.38	1.0384	0.760325	16.4193	21.3133	43.4348	1534.68	1734.08	3.10051	-0.165836	0.657489	5.80114	6287.18	3511.99	0.999695	1.11164	3.78459	0.298547	0.952431	5.62146	-0.32178	1.07528	0.647	1.01133
J13	286	0.14 μM	17589822	Atorvastatin calcium (Lipitor)	1202.43	217	8	0.0368664	13.6445	0.723932	1.06895	0.860575	0.866699	132.152	7083.67	1392.59	1.03934	0.717359	16.8551	20.6468	58.4117	1537.24	1775.99	2.94744	0.121044	0.732658	5.84668	8533.76	4998.6	0.978063	1.28329	2.83671	-0.247631	0.726894	5.88372	0.585689	1.25678	-0.359	0.768049
J14	286	14 μM	5360515	Naltrexone HCl	1041.91	207	8	0.0386473	12.7143	0.667039	1.08127	0.821472	0.861972	119.9	7560.73	1347.31	1.03964	0.738467	16.169	19.86	54.4406	1922.69	1739.51	3.25789	-0.351268	0.5266	5.74224	6657.5	3415.96	0.975671	1.18074	3.38922	-0.343988	0.721877	5.70093	1.00575	1.089	-0.717	0.805153
J15	286	1.5 μM	5360515	Naltrexone HCl	993.759	204	13	0.0637255	12.4347	0.686207	1.07594	0.866296	0.867202	122.316	7061.6	1210.49	1.0404	0.749656	16.1507	19.8371	58.1154	1806.64	1775.71	3.36018	0.368081	0.80511	5.70859	7040.1	3509.49	0.992401	1.09261	4.23611	-0.438392	0.667409	5.55776	-2.03345	1.03867	1.46	1.32761
J16	286	0.14 μM	5360515	Naltrexone HCl	1205.35	221	11	0.0497738	12.4635	0.649202	1.09097	0.79664	0.878376	114.653	7384.17	1281.45	1.04406	0.734297	15.6758	19.4498	59.7338	1798.64	1878.3	3.61148	0.120307	0.68287	5.64885	5901.63	2411.21	0.992408	1.09608	3.83333	-0.213474	0.745115	5.60491	-5.87863	1.25983	0.388	1.03695
J17	286	14 μM	189821	Deflazacort (Calcort)	1050.67	216	8	0.037037	14.5269	0.697123	1.07088	0.826238	0.847713	133.895	7781.87	1328.66	1.04308	0.757254	17.4065	22.0902	62.2793	1556.04	1780.97	2.70581	-0.173193	0.64508	5.94246	6564.87	3230.79	0.995461	1.11156	3.20005	-0.167824	0.883275	5.83502	0.600655	1.09815	-0.798	0.771605
J18	286	1.5 μM	189821	Deflazacort (Calcort)	1062.34	212	7	0.0330189	15.0164	0.650295	1.10788	0.837784	0.842091	139.106	7766.84	1343.15	1.04667	0.727433	17.915	22.8957	65.8722	1628.06	1734.05	2.78744	-0.181354	0.60222	5.90598	7150.6	2897.53	0.989966	1.1075	3.18459	-0.340182	0.791773	5.80409	-1.12349	1.11036	-0.759	0.687893
J19	286	0.14 μM	189821	Deflazacort (Calcort)	1183.46	230	12	0.0521739	15.0596	0.703828	1.07747	0.844516	0.857619	140.815	7763.31	1415.15	1.04977	0.731025	18.9884	22.9634	58.8452	1593.15	1780.03	2.49973	-0.156342	0.688562	6.02656	6922.16	4322.75	1.0004	1.00652	2.88054	0.163134	0.973291	5.88423	2.86459	1.23695	0.112	1.08696
J02	286	DMSO		DMSO	995.218	128	4	0.03125	12.3346	0.663882	1.09623	0.85266	0.86573	115.068	7574.46	1384.89	1.03246	0.736528	15.9949	18.9407	64.0821	1619.22	1809.73	3.4896	-0.151091	0.562259	5.67032	7625.11	4862.4	0.990582	1.24588	4.11149	0.148112	0.82924	5.52838		1.0402		0.651042
J20	286	14 μM	7098683	Picrotoxinin	1155.74	217	20	0.0921659	13.8756	0.694361	1.06654	0.827142	0.854063	128.234	7189.24	1307.75	1.03776	0.754454	17.3149	22.5238	57.7937	1385.71	1745.01	2.88135	-0.025334	0.692488	5.87047	7457.19	3570.1	1.00032	1.15681	3.36751	-0.0388077	0.755266	5.76944	-0.771274	1.20797	2.22	1.92012
J21	286	1.5 μM	7098683	Picrotoxinin	1339.6	195	14	0.0717949	15.5807	0.748204	1.05795	0.853681	0.865632	146.061	8266.21	1517.94	1.04962	0.720193	19.8658	23.5118	64.5843	1661.62	1951.71	2.42524	-0.0321755	0.717457	6.03012	8138.09	4525.23	0.989425	1.30795	2.69546	-0.414837	0.820999	6.0251	0.47793	1.40015	1.41	1.49573
J22	286	0.14 μM	7098683	Picrotoxinin	1129.47	144	5	0.0347222	15.998	0.687681	1.10374	0.814691	0.81636	152.566	8228.48	1620.95	1.04187	0.737037	20.4574	24.4048	50.9086	1571.24	1795.21	2.16586	-0.103755	0.655417	6.15278	6963.5	4109.35	0.996914	1.28447	2.40775	-0.11254	0.844936	6.05847	0.570723	1.18052	-0.862	0.72338
J23	286	7.2 μg/mL		P4G11	2331.9	162	14	0.0864198	23.17	0.781977	1.0396	0.882285	0.847386	218.142	7570.38	2204.03	1.11314	0.658818	30.7075	35.2534	50.8891	1684.18	1618.97	1.05857	0.273842	0.851642	6.88942	11090.7	6926.16	0.886258	1.86311	1.12413	-0.716398	0.693881	6.88522		2.43729		1.80041
J03	286	1.5 μM	4075	Mesalamine (Lialda)	863.884	131	10	0.0763359	13.2608	0.704387	1.05475	0.845337	0.906937	119.986	7631.69	1459.93	1.05343	0.719645	17.4685	20.5472	43.12	1921.37	1777.36	3.11824	-0.0847885	0.573228	5.79152	5556.19	2895.53	0.999083	0.994568	4.06403	0.164857	0.86162	5.5876	-2.07236	0.902927	0.606	1.59033
J04	286	0.14 μM	4075	Mesalamine (Lialda)	942.685	161	8	0.0496894	14.0182	0.705247	1.06246	0.836003	0.866447	129.564	7766.09	1521.34	1.04486	0.74269	17.8992	21.6382	57.3118	1788.89	1787.64	2.7848	-0.102387	0.560435	5.92566	5703.32	3145.68	1	1.20314	3.7792	0.363921	1.14069	5.60301	0.213023	0.985288	0.19	1.0352
J05	286	14 μM	5597	Troxipide	1088.61	151	7	0.0463576	15.0187	0.711713	1.07318	0.844046	0.848608	141.522	6818.76	1351.32	1.04658	0.758883	19.3308	24.3224	40.127	1951.76	1651.68	2.47464	-0.188168	0.636358	6.03333	7741.9	3734.03	0.968609	1.25183	3.21655	0.0444774	0.897588	5.88532	0.508361	1.13781	-0.16	0.965784
J06	286	1.5 μM	5597	Troxipide	1088.61	162	6	0.037037	12.4427	0.710033	1.07417	0.843205	0.866347	112.066	7409.52	1343.69	1.04163	0.739718	14.8623	19.2931	51.8265	1839.4	1771.05	3.87769	-0.255653	0.58091	5.57739	6482	3471.5	1	1.06358	4.5788	0.380862	1.01894	5.42066	-2.0125	1.13781	-0.323	0.771605
J07	286	0.14 μM	5597	Troxipide	1062.34	171	1	0.00584795	15.2838	0.651509	1.12129	0.832674	0.839696	140.901	7631.84	1549.59	1.04666	0.720128	17.9589	24.2183	56.2815	1710.89	1691.71	2.52974	0.181483	0.78606	5.9945	7058.39	3483.86	0.962269	1.22388	3.0333	0.0206739	0.794471	5.85909	-0.131705	1.11036	-1.99	0.121832
J08	286	14 μM	5401	Terazosin HCl (Hytrin)	989.381	188	13	0.0691489	11.7301	0.665252	1.10237	0.832728	0.886314	109.821	7669.32	1262.56	1.03354	0.756972	15.5305	18.3029	58.8871	1712.11	1736.53	3.88179	-0.0456472	0.611086	5.57277	5913.3	2647.18	1	1.09852	4.45274	0.00351601	0.813077	5.45812	1.39837	1.0341	1.4	1.4406
J09	286	1.5 μM	5401	Terazosin HCl (Hytrin)	1012.73	176	7	0.0397727	11.2841	0.678937	1.10255	0.849484	0.862725	102.988	6502.42	1225.46	1.03552	0.716005	14.2859	17.1802	64.9028	1986.88	1679.39	4.27571	-0.0450828	0.635762	5.48668	7090.41	3329.29	0.985308	1.22115	5.31684	-0.0775896	0.714274	5.24305	0.462465	1.0585	-0.365	0.828598
K10	286	1.5 μM	2794	Clofazimine	1015.65	96	1	0.0104167	15.4536	0.670939	1.08787	0.781067	0.854798	142.902	6940.48	1312.75	1.04852	0.713613	18.9116	24.7745	50.4091	1866.02	2223.58	2.50327	0.0128497	0.571367	6.05186	5385.35	3267.93	1.00404	1.01579	3.32229	0.774384	0.790781	5.72132	-1.2068	1.06155	-1.14	0.217014
K11	286	0.14 μM	2794	Clofazimine	945.603	183	5	0.0273224	14.3634	0.697939	1.08483	0.818394	0.830584	133.567	7365.95	1477.21	1.04459	0.726065	17.3359	21.8258	59.4899	1836.21	1704.67	2.81559	0.0157303	0.732898	5.88813	5129.72	3035.57	0.996941	1.08648	3.4876	0.0233043	0.813933	5.7544	-0.114245	0.988339	-0.719	0.569217
K12	286	14 μM	10206	Cepharanthine	1028.78	198	8	0.040404	12.4403	0.658055	1.10835	0.787292	0.851289	114.653	7647.21	1330.73	1.03421	0.761062	14.6184	18.7341	50.1683	1857.76	1843.21	3.81863	-0.241862	0.58543	5.58398	5768.12	2164.84	0.999495	1.08548	4.75777	-0.528288	0.486515	5.50363	0.0833137	1.07528	0.168	0.841751
K13	286	1.5 μM	10206	Cepharanthine	1173.25	194	10	0.0515464	12.5453	0.635209	1.11859	0.829343	0.838428	113.653	7248.78	1318.86	1.02695	0.731613	15.7455	19.988	41.6055	1540.95	1790.97	3.47871	0.0381352	0.715189	5.67262	7254.58	3343.28	0.99114	1.08909	4.14497	-0.328425	0.621013	5.55002	1.5655	1.22627	0.482	1.07388
K14	286	0.14 μM	10206	Cepharanthine	1030.24	182	13	0.0714286	14.4494	0.735483	1.06713	0.866303	0.877478	133.981	7430.19	1385.62	1.04771	0.715481	18.874	21.3696	55.6253	1836.45	1968.09	2.56201	-0.017497	0.681245	5.98526	6877.83	3628.22	1	1.07522	2.88785	-0.0733912	0.820344	5.8565	-0.632585	1.0768	1.17	1.4881
K15	286	14 μM	154272	10-Deacetylbaccatin-III	1165.95	30	1	0.0333333	21.2125	0.684453	1.08542	0.847536	0.879291	183.817	6470.51	1323.36	1.03107	0.776412	26.8993	33.5943	30.7191	2092.58	1287.26	1.37418	-0.251657	0.590773	6.6235	1818.94	1352.11	0.999833	0.998746	6.06609	0.22529	0.736209	5.18745	6.99235	1.21865	-0.309	0.694444
K16	286	1.5 μM	154272	10-Deacetylbaccatin-III	1132.39	227	4	0.0176211	13.6542	0.671061	1.08699	0.823211	0.874573	128.027	7848.43	1278.6	1.03754	0.768363	16.1861	21.0799	44.9292	1669.18	1959.72	2.99433	-0.232025	0.616592	5.82744	6059.36	2757.91	1	1.02867	3.44051	-0.312062	0.616326	5.73668	1.65907	1.18357	-1.48	0.367107
K17	286	0.14 μM	154272	10-Deacetylbaccatin-III	1120.71	209	11	0.0526316	13.201	0.666543	1.0857	0.825101	0.863828	121.901	8589.49	1474.17	1.04186	0.747405	16.9055	20.8005	63.0312	1778.32	2071.86	3.09251	-0.24582	0.59178	5.80154	7249.93	3446.65	0.989607	1.22485	3.44811	-0.317803	0.747693	5.70335	-0.718393	1.17136	0.0953	1.09649
K18	286	14 μM	30751	Fludarabine Phosphate (Fludara)		1	1	1	15.4612	0.775385	1.04107	0.919884	0.893751	141.401	7268.44	1431.2	1.0669	0.736273	18.721	24.1888	37.9819	1802.02	1422.62	2.62433	-0.631675	0.327067	5.96498	1108.83	115.508	1.00541	0.99407	10.2827	0.146486	1.01959	4.74178	-14.8308	0	55.1	20.8333
K19	286	1.5 μM	30751	Fludarabine Phosphate (Fludara)		1	1	1	7.41741	0.682085	1.0482	0.873715	0.951325	65.5754	7600.28	604.8	1.02655	0.762018	9.75872	11.1692	61.0689	1708.53	1706.98	9.78933	-0.00290646	0.736255	4.65378	1109.31	34.5127	0.997771	1.00166	18.2473	-0.124905	0.176835	4.16984	-14.3549	0	54.9	20.8333
K02	286	DMSO		DMSO	891.61	120	3	0.025	13.1217	0.660508	1.08984	0.810664	0.871548	125.025	7743.92	1449.32	1.03932	0.769307	15.9291	20.2131	50.2155	1311.89	1718.57	3.452	-0.0840249	0.558722	5.6833	5518.09	3275.07	1	1.12275	5.03064	0.495809	1.12769	5.41929		0.931906		0.520833
K20	286	0.14 μM	30751	Fludarabine Phosphate (Fludara)	1056.51	141	7	0.0496454	12.9129	0.708354	1.05749	0.854738	0.9077	119.9	7752.2	1411.9	1.05408	0.708192	16.2897	19.679	69.7087	1840.91	1741.35	3.68968	-0.281709	0.574798	5.62112	4816.93	2486.96	1.00118	0.972296	3.97233	0.375131	1.17501	5.56418	-0.685466	1.10426	-0.244	1.03428
K21	286	14 μM	5775	Phentolamine mesilate	1252.05	173	9	0.0520231	15.3929	0.705704	1.06722	0.844756	0.856127	146.855	8328.27	1642.64	1.0505	0.749531	19.1361	24.3053	40.3118	1655.24	2113.07	2.34359	-0.228002	0.635168	6.07969	6792.28	3892.13	0.997722	0.996404	3.01248	0.214681	0.897952	5.8629	2.76681	1.30863	0.26	1.08382
K22	286	1.5 μM	5775	Phentolamine mesilate	1386.3	205	8	0.0390244	15.6885	0.706419	1.08	0.851266	0.865227	143.231	8880.76	1808.21	1.05035	0.732032	20.2996	24.2669	52.8552	1667.78	1850.44	2.3551	-0.0238922	0.694544	6.07849	9634.04	5796.47	0.971525	1.23083	2.51608	-0.248185	0.774555	6.04586	2.69996	1.44895	-0.622	0.813008
K23	286	7.2 μg/mL		P4G11	2743.42	149	13	0.0872483	22.9705	0.775562	1.04478	0.866936	0.849581	217.312	8356.41	2375.9	1.10977	0.626216	29.5721	34.7321	53.851	1733.79	1519.43	1.11973	0.241003	0.84026	6.84492	12480.6	9115.67	0.886161	1.74312	1.12207	-0.55141	0.709693	6.86235		2.8674		1.81767
K03	286	14 μM		Cimetidine (Tagamet)	986.462	169	7	0.0414201	15.2934	0.643829	1.09743	0.852163	0.828944	141.229	8278.25	1539.57	1.03904	0.763763	18.9006	23.0668	60.2218	1774.37	1899.6	2.61661	-0.0379981	0.636669	5.97657	3706.36	2654.21	1	1.0008	3.586	0.382686	1.09655	5.7714	-0.96484	1.03104	-1.42	0.862919
K04	286	1.5 μM		Cimetidine (Tagamet)	916.418	149	2	0.0134228	13.5455	0.736157	1.0735	0.873604	0.847174	127.026	7665.44	1614.77	1.06122	0.710903	16.6346	20.2526	29.4479	1714.76	1440.45	3.2879	0.257236	0.749117	5.74591	8144.73	4137.02	0.986527	1.45801	3.24232	0.106788	0.783775	5.75681	0.745831	0.957835	-1.91	0.279642
K05	286	0.14 μM		Cimetidine (Tagamet)	947.062	200	4	0.02	11.8032	0.722504	1.0618	0.838711	0.892842	110.443	7454.54	1289.83	1.04348	0.74687	15.022	18.0868	56.4252	1676.1	1576.65	3.95983	-0.199754	0.580939	5.5538	7038.92	3486.66	0.995297	1.14622	4.5444	0.100369	0.769118	5.43931	1.16888	0.989864	-1.69	0.416667
K06	286	14 μM	3108	Dipyridamole (Persantine)	1141.14	193	14	0.0725389	13.1711	0.691144	1.0848	0.826267	0.87286	123.696	7718.93	1237.75	1.02105	0.737344	13.1265	20.1568	47.7625	1715.61	1412.39	3.59461	-0.0498042	0.647837	5.65072	7646.66	3939.03	1	1.13403	4.77599	0.123607	1.03374	5.38549	0.020953	1.19272	1.72	1.51123
K07	286	1.5 μM	3108	Dipyridamole (Persantine)	1120.71	174	7	0.0402299	12.5936	0.649346	1.08852	0.799167	0.878524	112.237	8292.42	1393.45	1.04245	0.742124	15.2479	19.2696	70.8191	1699.33	1819.6	3.56333	-0.138054	0.574289	5.65057	6604.86	3784.56	0.996545	1.06126	4.07424	-0.196973	0.695305	5.5381	1.55053	1.17136	-0.015	0.838123
K08	286	0.14 μM	3108	Dipyridamole (Persantine)	1146.98	153	7	0.0457516	12.9591	0.671887	1.09034	0.82362	0.86344	122.402	7834.22	1447.82	1.03913	0.740587	16.6005	20.1892	45.0826	2027.03	1807.75	3.236	-0.19117	0.648865	5.75462	5603.12	3290.1	1.00017	1.06418	3.66005	-0.152545	0.86511	5.66419	1.03718	1.19882	0.0413	0.953159
K09	286	14 μM	2794	Clofazimine		1	1	1	46.3915	0.336397	1.41461	0.622467	0.700648	432.366	7062.42	2357.05	0.934328	1.6239	45.3368	67.9513	47.8985	2702.08	793.573	0.60826	-0.211589	0.38412	7.6338	306.28	25.7825	1.00449	1.01309	11.4857	0.107242	0.642517	4.61906	-13.3726	0	55.1	20.8333
L10	286	14 μM	4488	Niflumic acid	1012.73	159	7	0.0440252	14.5208	0.687216	1.09053	0.803444	0.871885	139.021	6790.9	1187.04	1.03461	0.723881	19.0022	23.2506	54.4395	1493.37	1672.01	2.6703	-0.184467	0.617503	5.96454	4790.67	3189	0.998914	0.97472	3.50402	0.327276	1.11212	5.79475	-3.36454	1.0585	0.607	0.917191
L11	286	1.5 μM	4488	Niflumic acid	999.596	206	9	0.0436893	11.5781	0.667535	1.10659	0.816964	0.854241	105.904	6979.43	1253.4	1.03496	0.720249	14.0753	18.0493	52.7013	1953.17	1855.03	4.29276	-0.0379979	0.664008	5.47121	7692.84	3304.92	0.994367	1.12768	4.57717	-0.0567231	0.629298	5.40214	0.127215	1.04477	0.0348	0.910194
L12	286	0.14 μM	4488	Niflumic acid	1182	217	11	0.0506912	13.7208	0.722665	1.06531	0.825679	0.86817	125.904	6773.6	1403.19	1.05884	0.691913	17.878	21.3318	55.3455	1612.88	1770.1	2.9114	-0.1025	0.664284	5.86973	7745.05	4510.27	0.997421	1.19699	3.27735	-0.193661	0.844588	5.85076	1.88927	1.23542	0.57	1.05607
L13	286	14 μM	13791	Estradiol valerate	1021.48	139	7	0.0503597	13.1544	0.729008	1.05854	0.878674	0.882994	120.193	6580.36	1264.11	1.05324	0.713121	16.3397	20.1178	53.8061	1707.42	1678.02	3.06335	0.160262	0.689811	5.80497	7337.61	4484.09	0.970459	1.15932	3.68771	-0.208256	0.877834	5.61425	0.529814	1.06765	0.221	1.04916
L14	286	1.5 μM	13791	Estradiol valerate	1074.02	252	4	0.015873	12.8971	0.661215	1.08246	0.828947	0.873875	117.069	7167.25	1241.02	1.04858	0.722723	16.4367	19.9402	55.4623	1931.76	1861.25	3.26905	-0.0129303	0.702695	5.7471	7138.8	3929.01	0.994411	1.16973	3.93606	-0.239263	0.830584	5.60838	1.6523	1.12256	-2.23	0.330688
L15	286	0.14 μM	13791	Estradiol valerate	1081.31	202	6	0.029703	14.9177	0.679662	1.07593	0.822799	0.857731	137.984	7105.78	1354.73	1.04982	0.726329	18.0832	22.9813	59.5618	1668.75	1806.32	2.47474	-0.207902	0.620608	6.01621	7030.12	3941.45	0.991729	1.12012	2.67673	-0.118302	0.858368	5.95145	0.177603	1.13018	-0.711	0.618812
L16	286	14 μM	7019	9-Aminoacridine		1	1	1	8.85229	0.731723	1.05193	0.807181	0.883201	77.2409	7735.12	705.003	1.00176	0.895819	11.2419	12.7397	64.5469	1175.48	2018.42	6.94215	-0.163801	0.241505	5.01559	950.945	31.781	0.999593	0.997758	15.8187	-0.0566618	0.161561	4.33711	-14.415	0	55.1	20.8333
L17	286	1.5 μM	7019	9-Aminoacridine	799.677	2	1	0.5	7.94708	0.816468	1.07194	0.891569	0.888444	71.9944	8314.78	634.979	1.01524	0.859027	9.62556	13.0236	55.278	1780.52	1986.66	8.128	0.117487	0.59866	4.81722	1019.07	34.536	1.00127	1.00252	15.9671	0.0745471	0.25117	4.28507	-7.11807	0.835817	28.6	10.4167
L18	286	0.14 μM	7019	9-Aminoacridine	1111.96	201	9	0.0447761	14.1065	0.697014	1.08113	0.844085	0.858413	131.651	7747.42	1489.43	1.04209	0.741139	17.6368	21.657	45.5459	1618.12	1742.27	2.75204	0.23466	0.721352	5.92034	8091.23	3903.06	0.978378	1.23755	3.05971	-0.0573042	0.825116	5.8255	0.448995	1.16221	-0.28	0.932836
L19	286	14 μM	5560	Trichlormethiazide (Achletin)	1202.43	155	6	0.0387097	14.4404	0.698443	1.06626	0.877868	0.865434	131.858	7771.08	1234.31	1.05858	0.728083	18.1182	21.4262	55.4622	1589.38	1886.15	2.58963	-0.317601	0.585858	5.98323	6046.79	3965.86	1.00237	0.984742	3.13506	0.772869	1.16789	5.84409	-1.84943	1.25678	-0.866	0.806452
L02	286	DMSO		DMSO	1100.29	146	7	0.0479452	10.9696	0.680793	1.1027	0.848343	0.838738	102.988	8490.53	1792.52	1.04573	0.70634	14.2842	16.5821	49.7469	1594.91	1789.05	4.41353	0.0811819	0.697664	5.43732	9798.07	6409.3	0.99606	1.58535	4.60679	-0.497315	0.749221	5.38562		1.15001		0.998858
L20	286	1.5 μM	5560	Trichlormethiazide (Achletin)	1441.75	193	8	0.0414508	16.4075	0.629058	1.08868	0.827216	0.835849	152.066	7999.89	1625.42	1.05166	0.732616	19.4156	24.654	57.9507	1582.45	1771.22	2.16246	-0.170091	0.641387	6.15975	7314.49	4027.42	0.977842	1.14377	2.64302	-0.116398	0.853048	5.97815	1.47171	1.50691	-0.91	0.863558
L21	286	0.14 μM	5560	Trichlormethiazide (Achletin)	1199.52	231	14	0.0606061	14.3067	0.700125	1.07169	0.8281	0.845269	134.982	7569.53	1522.25	1.04443	0.706345	17.3025	22.4769	49.4757	1792.56	1692.15	2.94935	0.0679023	0.707568	5.84181	9454.91	5130.69	0.995987	1.27952	2.90253	-0.380098	0.701782	5.85343	0.453984	1.25373	0.563	1.26263
L22	286	14 μM	5770	Reserpine	1252.05	145	6	0.0413793	15.2195	0.748781	1.05465	0.874862	0.885262	140.572	8105.85	1671.34	1.08036	0.693504	19.5624	23.2247	69.5297	1676.57	1951.58	2.38509	-0.00179357	0.683834	6.08138	7511.98	4903.4	0.995174	1.0841	2.56449	0.447829	1.22896	6.06407	4.47399	1.30863	-0.678	0.862069
L23	286	7.2 μg/mL		P4G11	2489.5	176	18	0.102273	22.7407	0.758884	1.04996	0.862853	0.8491	213.224	9407.51	2647.64	1.10055	0.639048	29.6871	34.2003	40.7446	1683.54	1843.14	1.09931	0.117512	0.778593	6.84367	11847.6	8013.44	0.889329	1.69336	1.14653	-0.441281	0.700866	6.81449		2.60202		2.13068
L03	286	0.14 μM	5775	Phentolamine mesilate	983.544	163	11	0.0674847	12.5267	0.681487	1.07348	0.871329	0.876009	113.86	7877.37	1424.07	1.04012	0.737495	15.861	18.5442	67.2777	1462.67	1745.21	3.65154	-0.157847	0.596044	5.6367	6352.63	3189.36	1	1.15235	4.01193	0.0929132	0.973681	5.54345	-0.0209534	1.02799	-0.106	1.40593
L04	286	14 μM	10831	Diperodon HCl	1075.48	142	7	0.0492958	15.4798	0.691478	1.0878	0.874509	0.844381	142.816	7953.79	1599.34	1.03683	0.734371	20.3298	23.419	40.8171	1743.34	1620.86	2.33054	-0.120457	0.675658	6.08073	7383.81	4643.52	0.98805	1.23224	2.87649	-0.00406578	0.720525	5.90178	-0.960351	1.12408	-0.0335	1.027
L05	286	1.5 μM	10831	Diperodon HCl	925.173	172	6	0.0348837	11.8583	0.714385	1.07077	0.818709	0.859935	110.236	8329.3	1720.54	1.05316	0.730688	15.5666	18.768	59.5686	1644.74	1831.62	3.79718	-0.175077	0.692553	5.58408	7295.65	4261.87	0.973479	1.4047	3.99408	0.241458	1.01956	5.53402	1.18684	0.966986	-1.02	0.726744
L06	286	0.14 μM	10831	Diperodon HCl	1018.57	161	3	0.0186335	15.3223	0.660318	1.10649	0.85483	0.863992	142.402	7492.13	1487.09	1.04923	0.702003	18.9669	22.9718	60.1282	1594.73	1864.99	2.44315	0.0709541	0.741612	6.04913	5810.26	3810.32	1	1.07827	2.90711	0.645997	1.12827	5.88915	-0.0568724	1.0646	-1.59	0.388199
L07	286	14 μM	3334	Fenbendazole	666.884	2	1	0.5	6.68588	0.569477	1.12314	0.645787	0.903434	58.7419	7436.15	762.906	1.01097	0.861134	8.28642	11.2546	35.355	2066.29	2770.61	12.5952	0.169307	0.601195	4.39372	798.654	49.989	1.0163	1.01298	14.5429	4.34957	2.07942	4.25777	-2.55029	0.697023	26.4	10.4167
L08	286	1.5 μM	3334	Fenbendazole	537.009	3	1	0.333333	13.1187	0.730344	1.16191	0.891505	0.897614	111.065	7123.06	900.142	1.02396	0.811357	15.9987	21.4098	72.9563	948.485	1886.04	3.56333	-0.188525	0.494989	5.65057	801.961	29.4589	1.00014	0.999018	12.3805	0.64965	0.52279	4.57566	-3.54257	0.561279	16.5	6.94444
L09	286	0.14 μM	3334	Fenbendazole	1056.51	201	10	0.0497512	12.1166	0.631686	1.10821	0.801258	0.856168	114.067	7298.12	1187.44	1.03407	0.754578	15.1148	18.9623	64.3663	1714.47	1818.45	3.72791	0.177932	0.742206	5.61003	7079.16	2495.37	0.978751	1.13161	3.98308	-0.260239	0.774047	5.59518	-0.998266	1.10426	0.0114	1.03648
M10	286	0.14 μM	2031	Adiphenine HCl	1161.57	151	3	0.0198675	14.7401	0.680457	1.07142	0.851407	0.853746	137.57	6876.54	1328.44	1.04365	0.728395	18.642	22.7416	58.7372	1517.03	1680.71	2.66051	-0.152186	0.641044	5.95763	5363.09	3410.44	1	1.01848	4.72066	-0.162665	0.769403	5.41096	-0.0434028	1.21407	-0.0238	0.413907
M11	286	14 μM	148192	Atazanavir sulfate	1002.51	174	3	0.0172414	14.6333	0.73728	1.05917	0.849586	0.866571	137.398	7496.79	1268.05	1.04909	0.720316	19.419	22.1862	43.8393	1698.62	2006.13	2.80907	-0.297379	0.611456	5.89769	5247.06	2684.34	1.01462	0.965962	3.05715	0.551227	1.10007	5.83294	0.793723	1.04782	-0.728	0.359195
M12	286	1.5 μM	148192	Atazanavir sulfate	993.759	214	7	0.0327103	12.2046	0.689062	1.0641	0.810762	0.871465	115.068	7365.14	1442.84	1.04596	0.741667	14.9152	19.3233	40.7609	1463.37	1861.72	3.4	-0.115388	0.718194	5.68992	7730.68	2794.57	0.991311	1.243	4.12915	-0.483029	0.648386	5.52521	-0.605146	1.03867	0.297	0.681464
M13	286	0.14 μM	148192	Atazanavir sulfate	1040.46	210	15	0.0714286	13.0784	0.708094	1.07803	0.852047	0.867265	119.693	6887.73	1286.55	1.03953	0.73053	15.6215	20.1695	48.8282	1730.04	1678.05	3.26573	0.202164	0.72893	5.74696	9775.53	4552.85	0.991014	1.31568	3.86244	-0.468874	0.628427	5.62539	-0.144676	1.08748	2.2	1.4881
M14	286	14 μM	65708	Procodazole	1021.48	208	3	0.0144231	15.1173	0.743545	1.06137	0.813817	0.86536	139.521	7132.4	1400.88	1.06843	0.706024	18.9247	21.8882	49.4025	1670.23	1714.78	2.51987	-0.0836254	0.640452	6.00745	6786.28	3940.55	0.985844	1.16313	2.90386	0.0530468	0.918379	5.90002	1.13745	1.06765	-1.55	0.300481
M15	286	1.5 μM	65708	Procodazole	1015.65	189	13	0.0687831	12.4579	0.659032	1.09278	0.811015	0.856021	112.738	7098.7	1299.87	1.0441	0.739085	14.5694	19.2476	46.7767	1912.2	1719.59	3.58769	-0.0468917	0.687312	5.65411	6042.54	3774.42	0.998929	1.05663	4.14352	0.243246	0.847551	5.53813	-0.0498883	1.06155	2.31	1.43298
M16	286	0.14 μM	65708	Procodazole	1119.26	194	11	0.056701	13.836	0.651076	1.09655	0.837637	0.855589	129.028	7245.82	1391.18	1.03364	0.750978	16.3763	21.6304	61.2799	1932.91	1997.56	3.03864	-0.237585	0.623261	5.81839	8162.15	4299.53	0.988898	1.24171	3.06506	-0.533127	0.683645	5.79893	-0.0511	1.16984	1.35	1.18127
M17	286	14 μM	30668	Lofexidine HCl	1129.47	194	2	0.0103093	15.688	0.654233	1.09176	0.852291	0.864117	142.816	7666.83	1297.14	1.04509	0.736987	20.5005	23.2293	57.8598	1677.3	1968.88	2.42814	-0.0705124	0.646037	6.05346	5724.32	3903.82	1	1.01387	2.65751	0.183456	0.89549	5.95302	0.0299326	1.18052	-1.78	0.214777
M18	286	1.5 μM	30668	Lofexidine HCl	1217.03	198	5	0.0252525	15.6979	0.681198	1.08057	0.841634	0.852316	150.064	8220.94	1409.7	1.04498	0.735386	19.3268	24.7404	48.5625	1697.09	1994.19	2.26703	-0.057238	0.590705	6.12071	5749.21	3453.85	1.00209	0.995155	2.83922	0.022744	0.921456	5.9796	0.253433	1.27203	-0.643	0.526094
M19	286	0.14 μM	30668	Lofexidine HCl	1170.33	218	27	0.123853	15.1667	0.682065	1.07655	0.848542	0.866458	138.985	8042.26	1489.02	1.03832	0.729883	17.4868	22.5919	50.6668	1704.74	1714.28	2.67914	-0.0525228	0.702536	5.95556	8140.31	4182.85	0.98027	1.16439	2.76331	0.0542381	0.891813	5.91321	0.282368	1.22322	4.82	2.58028
M02	286	DMSO		DMSO	945.603	93	4	0.0430108	13.5541	0.655092	1.07943	0.854516	0.861403	127.648	8480.71	1506.81	1.04099	0.759469	18.186	21.4095	64.5942	1473.79	1978.67	2.84045	-0.312212	0.530402	5.87993	5438.86	3642.78	1	1.12892	3.41828	0.562032	1.19387	5.69299		0.988339		0.896057
M20	286	14 μM	60857	Zolmitriptan (Zomig)	1454.89	218	12	0.0550459	13.9807	0.701526	1.07658	0.840559	0.866262	132.566	7838.52	1712.51	1.04772	0.726097	16.9022	22.3864	52.216	1976.94	1960.74	2.79103	-0.0777583	0.650369	5.89102	8668	5197.27	0.982103	1.29811	2.83419	-0.322939	0.708132	5.87978	0.47793	1.52064	0.641	1.14679
M21	286	1.5 μM	60857	Zolmitriptan (Zomig)	1252.05	218	14	0.0642202	11.973	0.681162	1.07941	0.840459	0.878863	107.198	8811.89	1421.28	1.04257	0.737741	14.9552	18.4241	53.6728	1390.2	1798.18	3.91933	-0.231878	0.565756	5.57062	8092.29	3685.08	1.00016	1.07633	4.38032	-0.361631	0.794429	5.43985	-8.19922	1.30863	1.54	1.33792
M22	286	0.14 μM	60857	Zolmitriptan (Zomig)	1063.8	154	9	0.0584416	16.0701	0.720561	1.07069	0.884923	0.855865	149.357	8578.25	1802.61	1.05307	0.716748	20.6523	24.7679	64.9379	1674.44	2104.36	2.13586	0.248976	0.781752	6.16569	7370.48	4152.9	0.968258	1.35402	2.38198	-0.328297	0.830234	6.09626	0	1.11188	1.07	1.21753
M23	286	7.2 μg/mL		P4G11	2369.84	159	13	0.081761	23.0158	0.809208	1.03552	0.915659	0.860802	221.058	8707.66	2729.16	1.11319	0.621653	30.2428	34.4703	55	1642.16	1825.71	1.03656	0.470499	0.943208	6.89832	13805.1	8777.13	0.864569	2.06497	1.01331	-0.599155	0.651965	6.92156		2.47695		1.70335
M03	286	1.5 μM	5770	Reserpine	1144.06	141	8	0.0567376	15.0647	0.696087	1.0663	0.839312	0.870001	140.4	8303.16	1609.39	1.04345	0.731307	19.7525	22.4222	41.4375	1592	1915.94	2.56012	0.109956	0.716133	5.97904	7583	4958.69	0.975844	1.29992	2.82911	-0.165137	0.766805	5.89272	-1.46173	1.19577	0.0386	1.18203
M04	286	0.14 μM	5770	Reserpine	1020.03	196	2	0.0102041	14.8541	0.669669	1.09078	0.838648	0.852651	138.227	7630.29	1636.95	1.04942	0.710188	16.8076	23.8052	57.5574	1803.39	1725.4	2.65318	0.0719606	0.72802	5.9553	6861.9	5083.26	0.980585	1.21636	2.80497	-0.00883955	0.82122	5.90026	-0.198057	1.06612	-1.53	0.212585
M05	286	14 μM	23565	Ampicillin Trihydrate	1025.86	198	2	0.010101	13.7275	0.671821	1.08742	0.839148	0.868344	127.734	7940	1523.33	1.03852	0.740851	16.9202	21.1943	51.3584	1873.95	1910.72	2.8982	0.0932082	0.673921	5.85907	6729.25	3943.88	0.974509	1.2485	3.27237	-0.148721	0.749551	5.79479	-0.0304318	1.07223	-1.69	0.210438
M06	286	1.5 μM	23565	Ampicillin Trihydrate	1057.97	166	6	0.0361446	12.8536	0.67284	1.09223	0.815083	0.855846	118.07	8437.13	1526.13	1.0444	0.732609	15.7597	19.3681	63.5618	1914.01	1978.32	3.245	0.123113	0.681694	5.76004	6398.18	2909.62	0.99979	1.1402	3.68924	-0.0156449	0.933241	5.61631	0.0349217	1.10578	0.19	0.753012
M07	286	0.14 μM	23565	Ampicillin Trihydrate	998.137	201	2	0.00995025	12.6187	0.674089	1.09173	0.839336	0.856231	118.899	8011.37	1437.05	1.0419	0.741882	16.3076	19.1984	60.4819	1649.31	1657.66	3.31322	-0.192407	0.60267	5.72829	5660.52	3375.24	1	0.99619	3.88559	-0.160757	0.849802	5.58462	-0.670499	1.04325	-1.19	0.207297
M08	286	14 μM	2031	Adiphenine HCl	1055.05	144	5	0.0347222	13.2524	0.701115	1.08074	0.838139	0.871228	121.901	7672.46	1521	1.04994	0.733011	16.6114	20.9066	34.6796	1853	1709.3	3.11355	0.0615775	0.680979	5.79286	7315.79	4145.06	0.984283	1.08647	3.39553	-0.12879	0.896863	5.70172	0.0294338	1.10273	-0.0231	0.72338
M09	286	1.5 μM	2031	Adiphenine HCl	1269.56	181	3	0.0165746	17.5712	0.647875	1.09222	0.85507	0.838671	169.564	7280.12	1722.75	1.06029	0.703927	21.1265	27.497	59.0973	1872.92	1831.61	1.98751	0.0569025	0.70054	6.24866	7651.29	5111.13	0.972683	1.26136	1.97072	-0.0357805	1.00742	6.27267	0.945384	1.32694	-1.14	0.345304
N10	286	1.5 μM	5566	Trifluoperazine 2HCl	1053.59	164	6	0.0365854	14.6392	0.710018	1.06398	0.835997	0.862575	134.274	7225.87	1528.59	1.0481	0.708987	16.7911	23.1819	53.8013	1799.33	1901.3	2.55373	-0.101191	0.59597	5.99509	8339.69	4947.22	0.996177	1.29272	2.76049	0.137576	0.888995	5.90497	1.10902	1.1012	0.0362	0.762195
N11	286	0.14 μM	5566	Trifluoperazine 2HCl	1106.12	190	11	0.0578947	13.176	0.738618	1.05203	0.838264	0.882568	122.609	7582.07	1569.74	1.0549	0.706912	15.7355	19.4876	52.2669	1608.03	1704.29	3.63041	-0.042625	0.690795	5.64271	9105.62	5076.39	0.986178	1.23583	3.67657	-0.400863	0.768452	5.6069	-0.895496	1.15611	0.715	1.20614
N12	286	14 μM	3326	Famprofazone	1114.88	187	6	0.0320856	16.0705	0.685716	1.07385	0.83434	0.862581	150.357	7326.24	1470.49	1.04924	0.725236	20.4081	24.5839	57.9113	1842.01	1873.03	2.272	-0.235695	0.57655	6.12257	8069.16	4384.61	0.987223	1.20378	2.6961	0.258075	1.13925	5.96719	0.579203	1.16526	-0.645	0.668449
N13	286	1.5 μM	3326	Famprofazone	1333.77	191	9	0.0471204	14.3986	0.651382	1.10437	0.832075	0.83375	134.568	7158.29	1473.59	1.04855	0.707482	18.7322	22.2352	55.1733	1726.35	1745.15	2.665	0.434021	0.821014	5.9524	9228.86	4126.97	0.992617	1.22883	3.21789	-0.193518	0.732621	5.84391	-0.429039	1.39405	-0.107	0.981675
N14	286	0.14 μM	3326	Famprofazone	1113.42	208	13	0.0625	13.0786	0.693279	1.07723	0.832144	0.873545	123.817	7332.03	1418.08	1.04802	0.701974	17.4726	21.0643	54.632	1622.35	1763.03	3.03256	-0.0548341	0.657336	5.81573	7023.04	4331.16	1.0008	1.0843	3.26226	0.0962465	0.949954	5.80703	0.310306	1.16374	0.323	1.30208
N15	286	14 μM	1550286	TAME	1144.06	159	6	0.0377358	15.7401	0.689429	1.06207	0.862288	0.867595	146.061	7174.99	1479.56	1.06864	0.699143	19.2562	23.5261	55.7386	1844.04	1809.27	2.27418	-0.189892	0.694456	6.11981	6101.82	4130.23	0.997646	0.998025	2.62451	0.186544	1.0012	6.04543	-1.03668	1.19577	-0.388	0.786164
N16	286	1.5 μM	1550286	TAME	1322.09	188	11	0.0585106	15.3078	0.715414	1.07532	0.858106	0.843284	141.401	7764.47	1399.29	1.05288	0.708005	18.6755	22.511	39.2287	1747.13	1705.31	2.45116	0.0985165	0.734154	6.04129	8274.47	4630.52	0.988058	1.15308	3.03693	-0.320352	0.684627	5.84104	0.0511	1.38184	0.551	1.21897
N17	286	0.14 μM	1550286	TAME	919.336	215	8	0.0372093	13.4364	0.69376	1.07532	0.850186	0.876624	120.901	8226.3	1490.28	1.04794	0.739107	16.4274	20.0415	50.6556	1682.79	1921.69	3.15747	-0.06158	0.731748	5.78483	7161.8	3524.12	0.997618	1.12502	3.46476	-0.0174601	0.753456	5.68779	-0.126716	0.960885	-1.13	0.775194
N18	286	14 μM	3033332	Ranitidine (Zantac)	1205.35	195	13	0.0666667	12.6954	0.682434	1.08113	0.844291	0.861766	117.656	8134.12	1540.88	1.04242	0.731686	16.3177	19.4589	48.848	1804.45	1740.63	3.40925	-0.0405371	0.66195	5.70075	6891	3303.16	1	1.09455	3.76921	0.0950926	0.816034	5.64806	1.62935	1.25983	0.845	1.38889
N19	286	1.5 μM	3033332	Ranitidine (Zantac)	1135.31	214	12	0.0560748	14.1296	0.648044	1.09625	0.825384	0.86782	129.149	8287.28	1427.77	1.03269	0.74784	17.1768	22.6816	69.6266	1915.65	1882.63	2.72103	-0.1993	0.619046	5.9351	6642.26	3465.99	0.998435	1.08013	3.51317	0.276672	0.989012	5.75082	-0.00199546	1.18662	-0.00373	1.16822
N02	286	DMSO		DMSO	897.447	114	5	0.0438596	13.7536	0.769439	1.05211	0.849613	0.883246	129.857	7983.22	1781.23	1.06129	0.70098	17.9369	20.7613	48.8417	1751.3	1846.08	3.12421	0.291357	0.811214	5.78634	9238.54	6083.29	0.996989	1.28265	3.53348	0.430343	1.12449	5.65646		0.938007		0.913743
N20	286	0.14 μM	3033332	Ranitidine (Zantac)	1289.99	198	9	0.0454545	16.6942	0.716728	1.08259	0.845048	0.833376	158.313	8319.96	1658.61	1.05968	0.694868	20.3753	25.8321	47.3818	1851.3	1674.24	2.0159	-0.113161	0.667516	6.23726	8109.78	5559.38	0.990275	1.12063	2.20227	0.344391	1.13452	6.12219	-0.189576	1.34829	-0.819	0.94697
N21	286	14 μM	2480	Butacaine	1146.98	217	8	0.0368664	13.4366	0.682581	1.06422	0.834426	0.870985	125.904	8560.38	1685.9	1.04829	0.731632	16.5985	21.3422	70.6701	1823.28	1727.16	3.02987	0.165085	0.755186	5.80284	8753.68	4929.39	0.974781	1.35494	3.09417	-0.202478	0.727971	5.79454	0.197558	1.19882	-0.949	0.768049
N22	286	1.5 μM	2480	Butacaine	1222.86	151	3	0.0198675	16.7691	0.663774	1.08658	0.854533	0.8422	154.775	8758.9	1890.03	1.06075	0.708722	21.7051	25.5132	61.8822	1581.58	1871.67	1.9579	0.0279609	0.701566	6.26591	8298.75	4885.74	0.97369	1.43239	2.26196	-0.194975	0.824985	6.19769	-0.0289352	1.27813	-2.06	0.413907
N23	286	7.2 μg/mL		P4G11	2005.03	185	9	0.0486486	23.0015	0.801256	1.03489	0.882901	0.860074	215.64	8761.37	2590.01	1.10339	0.638277	29.4533	34.3152	48.2028	1876.78	1768.5	1.04602	0.35133	0.842437	6.91117	10475.9	6931.8	0.871837	1.94079	1.14958	-0.703703	0.706675	6.87019		2.09564		1.01351
N03	286	14 μM	5329	Sulfamethoxazole	1068.18	135	13	0.0962963	13.1364	0.637626	1.09793	0.847283	0.85682	122.488	8396.03	1693.65	1.03889	0.733941	16.2504	20.2667	54.1339	1558.36	1865.45	2.94743	0.0288274	0.714035	5.83521	8022.93	5780.93	0.941913	1.61643	4.08936	-0.239726	0.811655	5.57921	-1.04366	1.11646	1.42	2.00617
N04	286	1.5 μM	5329	Sulfamethoxazole	1044.83	165	10	0.0606061	14.6643	0.592565	1.13415	0.814571	0.824439	135.776	7817.11	1702.67	1.05606	0.699851	17.8827	23.3107	62.963	1716.01	1879.85	2.686	-0.157318	0.678496	5.94945	8194.44	4968.31	0.999399	1.24264	3.13738	0.12959	1.00315	5.78802	0.379651	1.09205	0.479	1.26263
N05	286	0.14 μM	5329	Sulfamethoxazole	1041.91	167	3	0.0179641	14.1299	0.663351	1.07111	0.822761	0.868453	128.149	8187.66	1545.64	1.03328	0.773738	16.6531	22.0755	38.7584	1811.65	1746.81	3.10455	-0.119853	0.69078	5.80972	6921.99	3657.36	0.984327	1.29789	3.90625	0.0785768	0.974029	5.60582	0.515347	1.089	-2.14	0.374251
N06	286	14 μM	3686	Idebenone	1097.37	148	13	0.0878378	15.0713	0.728865	1.06011	0.898808	0.877257	139.693	7624.6	1660.85	1.06093	0.689709	19.469	22.8783	35.0652	1849.73	1698.99	2.48642	-0.265194	0.533793	6.02107	7988.59	5346.54	0.96868	1.28919	2.77653	0.00316695	0.825213	5.91835	1.3105	1.14696	2.27	1.82995
N07	286	1.5 μM	3686	Idebenone	1107.58	164	8	0.0487805	13.2253	0.688412	1.07485	0.840168	0.857372	124.317	8392.48	1508.46	1.03573	0.731299	16.2707	20.1739	51.5129	1745.54	1990.75	3.21944	-0.0157161	0.666688	5.75819	7693.88	3774.31	0.990018	1.27931	3.47157	-0.067234	0.807615	5.69207	-1.14643	1.15764	0.146	1.01626
N08	286	0.14 μM	3686	Idebenone	1234.54	202	6	0.029703	13.3663	0.698661	1.07618	0.856075	0.871951	124.403	7793.96	1650.15	1.05085	0.686624	16.804	20.2198	53.6078	1886.13	1860.77	3.10086	-0.157748	0.625951	5.80375	9430.4	4647.95	0.959732	1.34795	3.41491	-0.463904	0.745777	5.75644	-2.41467	1.29033	-1.22	0.618812
N09	286	14 μM	5566	Trifluoperazine 2HCl	945.603	14	1	0.0714286	13.2716	0.804682	1.03145	0.888179	0.898519	122.109	7586.09	1159.51	1.04544	0.761107	17.2924	20.6518	76.6936	1998.26	1588.52	2.85362	-0.10082	0.593439	5.87368	5145.06	2380.33	1.00465	1.06702	3.75456	0.961062	0.922078	5.65058	-3.74512	0.988339	1.12	1.4881
O10	286	14 μM	5284596	Naloxone HCl	1071.1	135	3	0.0222222	14.041	0.651628	1.08965	0.809636	0.849195	130.858	8002.21	1660.16	1.05124	0.739189	18.377	21.2808	40.8652	1864.44	1851.93	2.78089	-0.184118	0.664253	5.90892	6976.48	4007.55	0.989635	1.17251	3.58628	-0.072063	0.822926	5.64068	-0.511355	1.11951	-0.0667	0.462963
O11	286	1.5 μM	5284596	Naloxone HCl	1192.22	152	5	0.0328947	15.9159	0.701957	1.06481	0.855025	0.856959	146.061	8275.52	1560.9	1.04695	0.723084	19.3112	23.4587	55.7759	1829.71	1836.58	2.29444	-0.090259	0.587158	6.10077	5225.67	2962.27	0.997712	1.06626	3.08849	0.336572	0.817972	5.89427	0.752245	1.2461	-0.00259	0.685307
O12	286	0.14 μM	5284596	Naloxone HCl	960.196	180	4	0.0222222	13.6845	0.704102	1.07744	0.857312	0.855341	128.149	7298.82	1590.51	1.0308	0.761891	16.8843	20.6163	61.9371	1384.86	1882.14	2.90938	0.319337	0.709577	5.85911	7009.23	3866.24	0.968392	1.28281	3.23507	0.114627	0.90267	5.839	-0.0833137	1.00359	-0.488	0.462963
O13	286	14 μM	23665411	Tolmetin Sodium	1024.4	183	7	0.0382514	14.6742	0.636553	1.11105	0.808293	0.850346	135.275	7470.58	1507.82	1.04934	0.723525	18.1977	22.6457	72.3109	1672.15	1814.56	2.65295	-0.139268	0.671872	5.95998	6144.78	3820.49	0.98621	1.18822	3.19642	-0.165108	0.81804	5.80784	0.409085	1.0707	0.107	0.796903
O14	286	1.5 μM	23665411	Tolmetin Sodium	1091.53	225	8	0.0355556	13.3847	0.683868	1.07594	0.816497	0.862785	125.318	8100.78	1389.14	1.04062	0.746529	16.9705	21.0406	59.4054	1721.12	1707.82	3.17988	-0.14688	0.558962	5.78059	5730.72	3103.53	1.00033	1.06258	3.62505	0.276632	1.0107	5.68124	1.02071	1.14086	-0.51	0.740741
O15	286	0.14 μM	23665411	Tolmetin Sodium	1173.25	175	5	0.0285714	14.3038	0.688027	1.07605	0.84271	0.860686	134.274	8076.06	1487.1	1.04792	0.732563	17.4861	21.4813	68.1277	2032.56	1510.22	2.88487	-0.204925	0.634056	5.8837	6008.88	3919.67	0.981024	1.2951	3.07181	-0.0750588	0.832775	5.83428	0.887014	1.22627	-0.19	0.595238
O16	286	14 μM	123631	Gefitinib (Iressa)	843.455	102	1	0.00980392	11.9582	0.717114	1.05068	0.844015	0.887705	112.237	6753.32	1632.13	1.04623	0.724992	13.8339	17.8292	55.8621	1900.05	1669.32	4.51288	-0.39167	0.617832	5.41534	7318.69	3650.59	1.00249	1.19988	5.68182	-0.0216565	0.771482	5.17048	-2.72212	0.881574	-1.54	0.204248
O17	286	1.5 μM	123631	Gefitinib (Iressa)	836.158	66	4	0.0606061	12.4828	0.767204	1.03571	0.921582	0.892068	117.656	8610.1	1576.26	1.04691	0.713308	16.0871	18.2234	66.182	1825.71	2142.94	3.19559	0.00466125	0.67467	5.76128	6778.02	3991.58	1.00068	1.03985	5.1808	0.210537	0.926474	5.26589	-3.15195	0.873948	0.95	1.26263
O18	286	0.14 μM	123631	Gefitinib (Iressa)	983.544	121	8	0.0661157	14.4746	0.684715	1.08105	0.794501	0.852133	133.739	8614.19	1498.25	1.04773	0.737302	17.9661	24.7949	41.7043	1701.86	1708.61	2.63292	-0.311339	0.395223	5.95855	7300.35	4443.89	0.996014	1.13476	3.00947	0.10457	0.918043	5.81454	-1.68323	1.02799	1.54	1.37741
O19	286	14 μM	5734	Zonisamide	1361.49	162	11	0.0679012	16.9705	0.62241	1.10021	0.818074	0.836641	163.974	8436.91	1788.72	1.04888	0.750626	19.6152	26.9018	61.3191	1570.18	1725.28	1.98118	0.0150118	0.603012	6.24411	7883.55	4267.76	0.96937	1.36965	2.63543	0.262255	1.11386	5.99022	1.21927	1.42302	1.41	1.41461
O02	286	DMSO		DMSO	922.255	64	6	0.09375	13.2322	0.715891	1.06437	0.874064	0.87967	121.194	8441.53	1451.6	1.03368	0.743192	17.3805	19.9122	50.4122	1940.65	1958.32	3.07891	-0.213708	0.531189	5.80588	2830.75	1774.23	1.00097	0.997322	4.91379	0.953425	1.44899	5.40618		0.963935		1.95312
O20	286	1.5 μM	5734	Zonisamide	1074.02	149	6	0.0402685	17.1745	0.671102	1.09383	0.842765	0.838905	159.814	8672.46	1952.64	1.0613	0.705121	22.1178	25.8717	50.0674	2018.88	1872.1	1.80933	0.0907172	0.717873	6.33777	11419.5	5741.96	0.94547	1.51866	1.79887	-0.255659	0.681287	6.35178	-1.01174	1.12256	-0.391	0.838926
O21	286	0.14 μM	5734	Zonisamide	1146.98	168	6	0.0357143	16.8561	0.687793	1.07098	0.844638	0.86526	159.314	8186.42	1757.72	1.05336	0.711373	20.6328	26.136	56.6228	1800.5	1768.15	2.00519	0.176243	0.733898	6.24189	8040.52	4558.35	0.988306	1.16089	2.31156	0.0864394	0.928692	6.11897	-3.6065	1.19882	-0.289	0.744048
O22	286				1069.64	126	8	0.0634921	14.6006	0.678981	1.09042	0.838924	0.833664	144.818	8735.15	1896.94	1.05085	0.709269	17.9948	22.387	47.2758	1775.49	1888.69	2.32446	0.255491	0.828724	6.07917	7631.83	4591.45	0.97094	1.21984	3.70195	-0.0625125	0.789397	5.63303		1.11798		1.32275
O23	286	7.2 μg/mL		P4G11	2415.08	162	17	0.104938	22.954	0.81594	1.03119	0.890866	0.865004	216.64	8226.44	2522.93	1.1002	0.66006	30.5457	34.0981	54.2175	1753.52	1703.41	1.11385	0.444983	0.902578	6.8607	12916.6	8847.49	0.830375	2.37865	1.07203	-0.677939	0.653529	6.86828		2.52423		2.18621
O03	286	0.14 μM	2480	Butacaine	1103.2	115	2	0.0173913	16.1979	0.713588	1.07569	0.81444	0.856773	152.066	8622.96	1678.52	1.04837	0.717161	20.3058	23.9021	54.3744	2023.37	1733.91	2.23697	-0.210735	0.612133	6.15987	6182.54	4480.15	1.00301	1.02733	3.0899	0.5487	1.10927	5.89867	1.35896	1.15306	-2.41	0.362319
O04	286	14 μM		Vildagliptin (LAF-237)	1148.44	118	10	0.0847458	11.2816	0.688113	1.07622	0.824145	0.87928	103.402	8039.36	1466.97	1.02709	0.784468	14.2111	16.8564	62.5247	1654.39	1685.11	4.4364	-0.265445	0.56004	5.43009	6670.97	3100.14	0.994926	1.27265	4.83056	-0.141214	0.776895	5.40502	-0.666009	1.20034	2.6	1.76554
O05	286	1.5 μM		Vildagliptin (LAF-237)	989.381	143	8	0.0559441	12.1791	0.695307	1.07159	0.866356	0.870639	113.238	8125.17	1623.43	1.03641	0.758244	15.1779	18.8469	54.2627	1581.23	1781.1	3.54582	-0.0116034	0.73097	5.65872	7223.23	3960.56	0.970193	1.37909	3.97577	-0.18238	0.662378	5.54053	-0.562241	1.0341	0.78	1.1655
O06	286	0.14 μM		Vildagliptin (LAF-237)	1036.08	131	8	0.0610687	13.6474	0.675985	1.07881	0.834886	0.837457	125.318	8008.54	1638.1	1.03987	0.74742	16.787	21.2622	51.4725	1575.89	1770.77	3.05075	-0.136849	0.608286	5.80637	6117.09	3607.36	0.997799	1.17769	3.79944	-0.0327636	0.863089	5.65386	0.0778259	1.0829	1.45	1.27226
O07	286	14 μM	21700	Beclomethasone dipropionate	1158.66	160	12	0.075	13.8249	0.649367	1.10317	0.848434	0.859739	122.488	8040.18	1534.37	1.04152	0.738758	16.6124	20.4651	49.5863	1596.45	1771.39	3.05541	0.135624	0.699932	5.79951	8039.25	4374.65	0.997043	1.17234	3.71984	-0.256255	0.858163	5.62209	0.074833	1.21102	2.39	1.5625
O08	286	1.5 μM	21700	Beclomethasone dipropionate	1009.81	170	7	0.0411765	14.7372	0.70618	1.06408	0.846427	0.863204	139.607	8140.74	1475.12	1.05367	0.730114	18.3644	22.7948	57.869	1534.22	1742.99	2.6378	-0.15258	0.582726	5.95608	6111.02	3833.93	0.995891	1.27015	3.4043	-0.0799257	0.825121	5.80457	0.647052	1.05545	0.171	0.857843
O09	286	0.14 μM	21700	Beclomethasone dipropionate	1062.34	165	5	0.030303	14.198	0.722989	1.05965	0.871638	0.878907	134.067	7946.68	1592.36	1.05068	0.714217	17.8476	21.438	61.2236	1968.19	1916.87	2.79186	-0.126508	0.659035	5.89407	7973.9	5420.48	0.996407	1.14007	3.21631	-0.043764	0.931558	5.75061	0.892502	1.11036	-0.526	0.631313
B10	287	1.5 μM	5573	Trimebutine	995.218	115	8	0.0695652	13.3565	0.679264	1.0896	0.829339	0.862432	125.404	7311.88	1609.78	1.04393	0.726538	15.3619	22.0969	61.4323	1266.31	1779.79	3.1876	0.412584	0.813239	5.76501	6766.23	2705.3	0.976178	1.35506	3.37239	-0.534834	0.554366	5.6985	-1.03459	0.995099	0.601	1.51229
B11	287	0.14 μM	5573	Trimebutine	998.137	153	13	0.0849673	11.7432	0.658597	1.07992	0.807716	0.872549	106.405	7513.42	1507.75	1.0363	0.697511	14.439	18.274	55.7239	1589.81	2092.59	4.18501	0.558789	0.887442	5.49367	8760.45	3295.4	0.971436	1.30564	4.23611	-0.558565	0.532432	5.46909	-0.480899	0.998017	1.23	1.84712
B12	287	14 μM	240767	Fluorometholone Acetate	1091.53	169	8	0.0473373	14.2687	0.65613	1.06851	0.867309	0.83551	133.152	7231.57	1549.15	1.04322	0.715506	18.8007	21.7103	57.7354	1833.92	1782.45	2.61355	0.374459	0.850177	5.97744	8241.48	3396.62	0.961221	1.32155	3.15445	-0.583561	0.358074	5.76085	0.273335	1.0914	-1.3	1.02907
B13	287	1.5 μM	240767	Fluorometholone Acetate	1132.39	171	3	0.0175439	11.2839	0.634953	1.09689	0.810119	0.855147	105.611	8104.37	1547.55	1.03594	0.716191	13.5369	17.5421	68.5815	1589.65	1797.89	4.035	0.464595	0.840163	5.53425	12309.3	3928.41	0.974546	1.41309	3.97333	-0.921918	0.258723	5.56945	2.18559	1.13225	-3.13	0.381388
B14	287	0.14 μM	240767	Fluorometholone Acetate	1074.02	159	9	0.0566038	11.1673	0.622235	1.10087	0.855118	0.856549	103.989	7821.51	1566.88	1.02534	0.75359	14.5628	16.9781	67.9378	1906.6	1645.32	4.50468	0.5237	0.817108	5.42102	10656.3	3365.43	0.987358	1.30979	4.32366	-0.752362	0.457445	5.45196	0.957936	1.07389	-0.009	1.23052
B15	287	14 μM	640429	Penicillin G Sodium	1240.37	127	3	0.023622	12.2799	0.693073	1.08436	0.846707	0.853436	116.154	7989.3	1620.67	1.03425	0.715038	14.8006	19.3388	54.7401	1903.29	1565	3.74949	0.415578	0.785175	5.60232	7850.96	3469.85	0.987631	1.21455	4.06169	-0.520442	0.453215	5.58276	2.78691	1.24023	-1.61	0.513523
B16	287	1.5 μM	640429	Penicillin G Sodium	895.988	166	10	0.060241	11.2085	0.712508	1.06139	0.833077	0.883437	102.487	7451.76	1417.78	1.03165	0.739697	13.3216	16.9771	51.363	1831.39	1838.92	4.17672	0.201619	0.737774	5.49478	8474.79	3004.07	0.991709	1.39693	4.63618	-0.499592	0.410164	5.37857	-0.143848	0.895881	-0.0801	1.30959
B17	287	0.14 μM	640429	Penicillin G Sodium	1049.21	132	9	0.0681818	13.7435	0.670125	1.10053	0.837608	0.842479	127.941	8487.65	1433.97	1.03546	0.75886	16.1304	21.1829	66.0943	1639.45	1682	2.84694	0.341446	0.791186	5.88691	7353.93	2526.19	0.986678	1.24417	3.38509	-0.519125	0.528771	5.73996	-1.2431	1.04908	0.2	1.48221
B18	287	14 μM	1985	Acetarsone	964.574	172	8	0.0465116	15.466	0.661315	1.08965	0.836984	0.839828	143.145	8307.91	1855.13	1.04937	0.714341	18.4728	24.0022	59.5267	1628.85	2019.09	2.30295	0.776831	0.871544	6.09562	9010.79	3783.67	0.946385	1.4615	2.47407	-0.538031	0.492521	6.04463	-0.567842	0.964458	-1.15	1.01112
B19	287	1.5 μM	1985	Acetarsone	735.469	27	2	0.0740741	12.5104	0.688019	1.07756	0.827101	0.871466	112.652	7760.53	1293.99	1.03671	0.771974	15.5225	19.0218	66.1511	1649.43	1885.62	3.94267	0.0789778	0.722087	5.55747	1963.02	684.359	0.9834	1.30558	4.7147	-0.223197	0.638068	5.3776	-2.96723	0.735381	0.632	1.61031
B02	287	DMSO		DMSO	907.662	82	5	0.0609756	10.9282	0.647425	1.09159	0.804765	0.885201	99.5711	7467.85	1541.93	1.04504	0.705833	13.9847	17.1768	60.8797	2017.72	1684.9	4.60496	0.186095	0.815159	5.38852	5954	2467.6	0.987266	1.10711	4.82178	-0.434467	0.708868	5.39283		0.907553		1.32556
B20	287	0.14 μM	1985	Acetarsone	1132.39	143	7	0.048951	15.1659	0.719932	1.07287	0.856185	0.844471	141.401	8559.32	1824.07	1.05218	0.707734	18.6945	22.5684	66.0218	1864.04	1711.6	2.35725	0.931212	0.923735	6.07788	7667.58	2764.46	0.943847	1.36767	2.40878	-0.6229	0.441286	6.04867	1.60534	1.13225	-0.615	1.06415
B21	287	14 μM	3949	Lomerizine HCl	1047.75	49	3	0.0612245	20.444	0.727163	1.06296	0.87953	0.849955	190.186	7800.18	2089.23	1.06659	0.741693	25.7862	32.0449	74.0547	1645	1634.86	1.33913	-0.0695027	0.60871	6.66088	9394.8	5272.19	0.930912	1.77707	1.57791	0.0741664	0.76192	6.48366	1.36082	1.04763	0.154	1.33097
B22	287	1.5 μM	3949	Lomerizine HCl	1132.39	103	4	0.038835	13.5369	0.735462	1.06282	0.838472	0.861672	124.904	9160.57	1892.64	1.0503	0.716333	18.2317	21.655	59.0122	1685.17	2014.64	2.8616	0.307979	0.790805	5.87417	6864.98	3423.43	0.957099	1.26902	2.84879	-0.563154	0.449908	5.87604	1.14024	1.13225	-0.284	0.844238
B23	287	7.2 μg/mL		P4G11	2235.59	170	22	0.129412	24.1079	0.76746	1.04667	0.893333	0.847821	228.72	9131.82	2616.83	1.09298	0.670494	31.0632	35.6272	43.9773	1625.23	1757.43	1.02416	0.440652	0.861285	6.93618	8651.73	4753.76	0.875629	1.8912	0.986976	-0.59683	0.614077	6.95537		2.23532		2.8133
B03	287	14 μM	13109	Levonorgestrel (Levonelle)	1088.61	108	3	0.0277778	12.8928	0.702902	1.07291	0.858603	0.876419	117.984	8237.47	1676.15	1.04941	0.74396	15.7467	20.2369	47.7801	2014.08	2194.66	3.31526	0.144532	0.785675	5.73547	7104.81	3384.37	0.974728	1.28477	3.54873	-0.665208	0.518325	5.66181	0.189979	1.08848	-0.169	0.603865
B04	287	1.5 μM	13109	Levonorgestrel (Levonelle)	1214.11	101	7	0.0693069	11.9829	0.686704	1.06189	0.851658	0.86926	109.235	8347.64	1547.68	1.03701	0.714665	15.2622	19.2496	63.1244	1864.22	1658.55	3.5654	0.402326	0.824519	5.64827	5872.19	2653.58	0.99666	1.15338	3.89308	-0.59282	0.586499	5.58183	0.0911873	1.21396	1.34	1.50667
B05	287	0.14 μM	13109	Levonorgestrel (Levonelle)	1208.27	121	7	0.0578512	15.3256	0.640621	1.091	0.791329	0.815997	146.855	7974.22	1821.69	1.04847	0.705735	18.9069	23.8058	58.121	1720.94	1671.81	2.57624	0.255215	0.785208	5.98096	6688.47	2967.95	0.964103	1.37042	2.67616	-0.614917	0.420922	5.94643	2.27735	1.20813	0.578	1.25764
B06	287	14 μM	941361	Flunarizine 2HCl	1228.7	57	1	0.0175439	14.3468	0.77644	1.05474	0.884302	0.861688	133.36	8725.1	2083.55	1.05946	0.694592	18.6018	21.7305	48.8449	1750.76	1878.48	2.55301	0.535629	0.9194	5.99581	8041.65	4346.02	0.983662	1.4553	2.73839	-0.401283	0.664191	5.93583	-0.292817	1.22855	-1.18	0.381388
B07	287	1.5 μM	941361	Flunarizine 2HCl	1008.35	122	8	0.0655738	11.6811	0.676471	1.08999	0.823606	0.851449	108.234	6873.75	1316.67	1.03415	0.744202	15.0749	19.0097	66.9639	1907.19	1603.28	3.93136	0.403703	0.818015	5.55342	6900.91	2107.99	0.98955	1.27837	4.36553	-0.548714	0.401922	5.52642	-1.11661	1.00823	0.108	1.42552
B08	287	0.14 μM	941361	Flunarizine 2HCl	1128.01	120	5	0.0416667	11.9024	0.629771	1.0891	0.845009	0.863381	111.237	7667.2	1619.83	1.03631	0.739083	14.9722	18.4846	73.1664	1698.09	1741.87	3.64247	0.364716	0.818667	5.63017	7087.01	2676.35	0.987313	1.3232	3.95959	-0.368423	0.556581	5.58076	-0.384654	1.12788	0.103	0.905797
B09	287	14 μM	5573	Trimebutine	1087.15	152	9	0.0592105	13.2627	0.696868	1.07213	0.822872	0.822605	123.317	7478.35	1473.22	1.04427	0.735559	16.0191	20.9431	64.022	1902.95	1675.5	3.57356	0.427276	0.87228	5.64939	8143.55	3017.71	0.982506	1.28606	3.62258	-0.656047	0.487667	5.66077	-0.683174	1.08702	0.637	1.28719
C10	287	14 μM		Nilvadipine (ARC029)	1030.24	67	4	0.0597015	14.6304	0.661014	1.09436	0.849084	0.839477	137.484	7637.02	1594.29	1.04612	0.739356	18.8472	23.0875	52.7218	1942.07	1924.59	2.75218	0.0582319	0.761995	5.94205	6320.76	3201.16	0.988438	1.14558	2.88658	-0.596823	0.522021	5.88386	1.26753	1.03012	-0.118	1.29786
C11	287	1.5 μM		Nilvadipine (ARC029)	890.151	156	6	0.0384615	12.4843	0.654623	1.08439	0.798021	0.85682	119.9	7469.43	1715.54	1.04351	0.72978	16.2102	19.1893	70.4501	1797.83	1720.29	3.56819	0.49202	0.978519	5.65408	10595	3738.08	0.960513	1.4418	3.61293	-0.64449	0.28062	5.64481	-0.666802	0.890044	-1.4	0.83612
C12	287	0.14 μM		Nilvadipine (ARC029)	1006.89	155	12	0.0774194	14.8025	0.663937	1.10768	0.858582	0.835034	140.314	8232.74	1740.03	1.03689	0.702478	16.9148	23.6451	56.6862	2021.68	1370.26	2.83037	0.564106	0.86744	5.90043	7907.69	3204.17	0.926616	1.4066	3.07288	-0.673459	0.347442	5.83134	-0.305555	1.00677	0.058	1.68303
C13	287	14 μM	208908	Lapatinib	977.707	23	2	0.0869565	19.1374	0.632062	1.43613	0.804639	0.571213	185.304	10389.6	2052.19	1.03294	0.820686	25.3213	28.7169	42.087	891.352	1580.37	1.5157	0.532849	0.974032	6.52235	10575.4	4504.43	0.996835	1.15317	5.67125	-0.833859	0.357297	5.48707	0.803448	0.97759	0.274	1.89036
C14	287	1.5 μM	208908	Lapatinib	846.373	64	5	0.078125	11.9032	0.715237	1.0821	0.817102	0.869752	109.235	8460.12	1983.76	1.05372	0.698889	15.3249	17.7871	87.3504	1785.25	1324.67	3.60344	-0.118924	0.611284	5.64592	5614	2138.34	0.985201	1.0983	3.5584	-0.19924	0.653269	5.65523	-0.64852	0.846272	0.905	1.69837
C15	287	0.14 μM	208908	Lapatinib	1012.73	118	4	0.0338983	11.8693	0.658847	1.09877	0.814334	0.866019	106.819	8258.53	1587.05	1.02333	0.762452	14.4263	19.0867	51.6746	1504.49	1872.12	3.91794	0.17035	0.788392	5.56161	5462.93	1151.87	0.991101	1.1473	3.91824	-0.641519	0.28861	5.55634	0.393261	1.01261	-1.28	0.73692
C16	287	14 μM	1274465	Scopine	1219.94	161	11	0.068323	12.1919	0.647293	1.09812	0.857299	0.828452	121.487	8164.55	1745.51	1.04657	0.709454	15.8456	19.2416	55.029	1875.17	1952.8	3.54191	0.489612	0.78316	5.66989	8799.7	2986.2	0.967836	1.33176	3.81657	-0.65664	0.463131	5.5707	-0.204848	1.2198	0.135	1.48528
C17	287	1.5 μM	1274465	Scopine	1170.33	147	10	0.0680272	13.5542	0.689173	1.07658	0.834702	0.855426	122.695	8510.23	1722.98	1.04667	0.721264	17.0582	21.3205	56.7809	1886.42	1582.39	2.9756	0.423193	0.857899	5.83707	7927.85	2792.36	0.986342	1.19692	3.1285	-0.684247	0.48246	5.77166	0.972991	1.17019	-0.0138	1.47885
C18	287	0.14 μM	1274465	Scopine	1041.91	122	9	0.0737705	13.5591	0.655865	1.08471	0.835974	0.855615	126.733	8051.33	1653.23	1.05018	0.723067	16.1281	21.3942	45.3521	2152.3	1629.89	2.93963	0.836076	0.936698	5.85248	6518.21	2581.58	0.952466	1.2544	3.60111	-0.630396	0.413821	5.71061	0.139356	1.04179	0.0673	1.60371
C19	287	14 μM	65632	Erdosteine	1055.05	140	4	0.0285714	12.8028	0.673815	1.08316	0.809475	0.85406	114.36	9142.74	1994.52	1.03807	0.747401	14.9482	20.0625	51.3041	1681.8	1634.4	3.42966	0.526827	0.811754	5.69364	10392.4	3484.96	0.961536	1.39729	3.49498	-0.657681	0.271274	5.66457	0.794654	1.05492	-1.94	0.621118
C02	287	DMSO		DMSO	1001.06	115	4	0.0347826	11.6767	0.638839	1.10469	0.812334	0.854998	109.528	7052.33	1230.27	1.03315	0.777964	14.9148	18.3307	71.263	2025.78	1913.67	3.87096	0.0459002	0.748575	5.57349	6697.58	2667.95	0.983869	1.1444	4.24777	-0.608191	0.488759	5.48375		1.00094		0.756144
C20	287	1.5 μM	65632	Erdosteine	1179.09	127	9	0.0708661	14.3272	0.770398	1.05923	0.866882	0.866737	132.566	9158.38	1853.92	1.04362	0.733437	17.9826	21.0443	80.6552	1882.62	1711.67	2.60308	0.537803	0.762126	5.97501	7899.11	3571.52	0.950235	1.41306	2.51672	-0.5792	0.524769	5.99338	0.883534	1.17894	0.32	1.54057
C21	287	0.14 μM	65632	Erdosteine	1397.97	135	8	0.0592593	13.9674	0.752825	1.08766	0.871697	0.861144	130.15	8782.88	1807.2	1.02782	0.741921	16.2039	21.5357	63.4349	1805.34	1615.49	2.94349	0.362303	0.845177	5.84764	9861.34	2819.02	0.972104	1.42551	3.37823	-0.568481	0.406163	5.69244	1.04398	1.39781	-0.154	1.28824
C22	287	14 μM	4829	Pioglitazone hydrochloride (Actos)	992.3	88	5	0.0568182	14.2774	0.689233	1.08764	0.8057	0.856178	131.565	9355.12	1761.18	1.03306	0.743697	17.1344	21.9028	56.7691	1772.37	2016.09	2.9422	0.249719	0.728135	5.88195	5281	1820.99	0.985026	1.27666	3.37778	-0.489621	0.521146	5.72406	-2.04531	0.99218	0.446	1.23518
C23	287	7.2 μg/mL		P4G11	2124.69	147	14	0.0952381	22.04	0.775306	1.03648	0.875591	0.852204	213.345	10277.4	2840.3	1.09269	0.680307	29.6791	32.4811	40.9156	1740.2	1941.99	1.1153	0.468961	0.811801	6.83633	9358.71	4672.32	0.861156	1.96155	1.06119	-0.591071	0.49711	6.86996		2.12443		2.07039
C03	287	0.14 μM	3949	Lomerizine HCl	1003.97	125	3	0.024	15.2545	0.64593	1.1159	0.834377	0.842277	139.4	7360.75	1297.6	1.03808	0.764322	17.8006	23.5768	67.9518	1664.28	1591.11	2.6864	-0.00389608	0.65061	5.947	8269.25	3244.95	0.976433	1.33269	3.04914	-0.591945	0.564139	5.84243	-0.140105	1.00385	-0.572	0.521739
C04	287	14 μM		Nystatin (Mycostatin)	1117.8	135	8	0.0592593	10.8944	0.669089	1.07977	0.811765	0.861646	99.3638	7564.5	1263.09	1.02851	0.777493	13.7384	16.4005	54.2611	1431.94	1495.6	4.37569	0.18304	0.678231	5.44577	7366.05	2461.71	0.990672	1.13416	4.9008	-0.505172	0.441081	5.39828	-0.559439	1.11766	0.61	1.28824
C05	287	1.5 μM		Nystatin (Mycostatin)	1199.52	139	5	0.0359712	12.5575	0.67914	1.0737	0.876398	0.878211	119.485	6933.18	1242.03	1.03411	0.747824	16.6964	18.9436	45.6027	2003.23	1925.37	3.63532	0.15484	0.737101	5.64612	7535.88	2089.75	0.983643	1.22427	3.86975	-0.766098	0.377654	5.58229	2.51967	1.19937	-0.767	0.781983
C06	287	0.14 μM		Nystatin (Mycostatin)	1036.08	95	8	0.0842105	14.4649	0.677545	1.08772	0.835185	0.868922	133.981	7563.33	1455.58	1.03449	0.722631	18.4263	21.1727	49.2922	1631.52	1370.55	2.69031	0.312284	0.755906	5.94598	6409.47	2286.82	0.99599	1.20074	3.31212	-0.505636	0.543639	5.79367	-1.15591	1.03595	2.08	1.83066
C07	287	14 μM	3488	Glyburide (Diabeta)	1085.69	143	10	0.0699301	11.4599	0.617243	1.11323	0.784709	0.873081	102.902	7375.63	1205.69	1.03067	0.754256	12.6801	18.764	47.8004	2064.21	2086.7	4.3197	0.000197315	0.698924	5.45617	7326.58	2509.59	0.978847	1.15563	4.51522	-0.608464	0.461003	5.46986	0.124658	1.08556	0.129	1.52022
C08	287	1.5 μM	3488	Glyburide (Diabeta)	1047.75	150	5	0.0333333	13.0182	0.680017	1.08143	0.83641	0.836675	124.732	6826.93	1436.71	1.04731	0.742511	16.2798	19.794	70.3815	1792.29	1682.13	3.18745	0.677685	0.889197	5.77306	9028.92	3461.62	0.958334	1.35052	3.03445	-0.48075	0.369241	5.80944	-0.837222	1.04763	-0.536	0.724638
C09	287	0.14 μM	3488	Glyburide (Diabeta)	1040.46	158	4	0.0253165	12.4958	0.662037	1.09286	0.816681	0.845735	119.9	7215.72	1416.42	1.03816	0.730114	15.3534	20.2464	58.2825	2081.43	1863.65	3.49886	0.412773	0.849643	5.67027	8132.33	3474.18	0.956646	1.39058	3.38968	-0.56781	0.496472	5.68906	-0.507543	1.04033	-1.33	0.550358
D10	287	0.14 μM	1269845	2-Thiouracil	1269.56	139	14	0.100719	14.274	0.658947	1.09569	0.800619	0.848886	132.152	7496.6	1542.05	1.05323	0.705774	17.6695	22.8226	52.0181	1668.16	1711.34	2.77983	0.585224	0.899265	5.92036	7332.72	2696.52	0.974475	1.22125	2.95559	-0.760086	0.420948	5.86856	1.60651	1.26941	2.05	2.18955
D11	287	14 μM		norethindrone	1079.86	150	9	0.06	11.8399	0.678122	1.08955	0.845267	0.889291	112.652	7647.17	1285.79	1.0286	0.776947	14.6775	18.9297	58.7722	1806.93	1887.79	3.97982	0.397051	0.802747	5.55357	7815.74	2455.82	0.986742	1.13861	4.34318	-0.623284	0.395769	5.47836	-0.31366	1.07973	-0.25	1.30435
D12	287	1.5 μM		norethindrone	1063.8	134	10	0.0746269	11.7841	0.702099	1.07377	0.813241	0.863327	113.152	7407.75	1397.94	1.04063	0.745381	15.7275	17.8098	73.6815	2071.52	1849.67	3.76558	0.267225	0.718206	5.6014	8385.14	2658.81	0.964366	1.34559	3.8648	-0.718632	0.36594	5.56587	1.8225	1.06368	-0.058	1.62232
D13	287	0.14 μM		norethindrone	1345.44	139	10	0.0719424	13.1402	0.655049	1.08139	0.805907	0.865081	122.902	7144.74	1279.84	1.03978	0.728765	17.0102	20.1731	68.9554	1837.14	1977.4	3.36481	0.445067	0.826766	5.72379	7037.38	2386.79	0.982901	1.28861	3.44386	-0.644214	0.425871	5.70185	0.126215	1.34528	-0.478	1.56397
D14	287	14 μM	11519741	Aclidinium Bromide	1059.43	112	3	0.0267857	14.7741	0.609153	1.11821	0.834437	0.800438	137.398	9043.14	1709.21	1.0427	0.734608	18.2266	22.0172	62.9654	2017.41	1693.44	2.96759	0.981067	0.923686	5.85133	7184.03	2874.24	0.967649	1.25197	3.14429	-0.662849	0.470763	5.80932	-1.07006	1.0593	-1.74	0.582298
D15	287	1.5 μM	11519741	Aclidinium Bromide	1187.84	182	10	0.0549451	13.5266	0.65717	1.08298	0.826769	0.861227	124.317	7512.75	1396.45	1.03443	0.736534	16.5818	20.1139	54.9916	2027.32	1803.49	3.05523	0.470122	0.801614	5.80838	7866.51	2845.27	0.986503	1.29799	3.48297	-0.779772	0.329348	5.73483	0.0544146	1.1877	-0.16	1.19446
D16	287	0.14 μM	11519741	Aclidinium Bromide	1005.43	168	13	0.077381	13.1029	0.679508	1.09138	0.848751	0.879519	120.486	7799.2	1584.3	1.03845	0.737908	16.3643	20.1759	41.4375	1846.6	1864.94	3.34519	0.427839	0.857563	5.73415	8976.1	3423.28	0.956933	1.38536	3.41124	-0.709937	0.478378	5.71327	0.161494	1.00531	0.635	1.68219
D17	287	14 μM	2762	Cinoxacin	1041.91	142	12	0.084507	15.3739	0.691287	1.08929	0.838566	0.844347	141.816	7903.84	1444.71	1.03476	0.735959	17.5055	23.3796	70.3872	1639.6	1706.96	2.39699	0.68275	0.797689	6.06071	10911	4503.44	0.95465	1.26999	2.57649	-0.461946	0.475394	6.00736	-0.881319	1.04179	0.873	1.83711
D18	287	1.5 μM	2762	Cinoxacin	1130.93	140	10	0.0714286	14.2195	0.625871	1.11808	0.811708	0.844741	131.565	8267.44	1567.76	1.03237	0.733361	17.3595	22.9262	42.989	1578.74	1693.52	2.89729	0.208205	0.791145	5.87428	8924.89	3164.95	0.955624	1.44613	2.96533	-0.709289	0.460669	5.85159	0.0631012	1.13079	-0.0253	1.5528
D19	287	0.14 μM	2762	Cinoxacin	1107.58	148	11	0.0743243	13.0602	0.676097	1.07735	0.814209	0.832911	120.901	7668.32	1293.61	1.03833	0.724906	16.4841	20.3534	60.6785	1855.54	1826.64	3.42754	0.411672	0.883591	5.71019	7416.26	2624.02	0.974624	1.20379	3.10376	-0.55579	0.463067	5.78229	0.60548	1.10745	0.469	1.61575
D02	287	DMSO		DMSO	1088.61	118	4	0.0338983	13.7544	0.703575	1.09403	0.847826	0.869267	129.357	6837.89	1257.79	1.04512	0.726636	18.5403	20.7997	78.2728	1600.37	1616.77	2.7677	0.252192	0.840827	5.91367	6879.33	2711.39	0.967515	1.29046	2.61939	-0.570062	0.561855	5.95306		1.08848		0.73692
D20	287	14 μM	5284583	Levetiracetam	922.255	145	7	0.0482759	13.8681	0.6875	1.08073	0.853007	0.83579	127.734	8644.68	1821.34	1.03397	0.730416	16.9417	21.1456	42.8693	1465.39	1884.24	2.77835	0.541268	0.843806	5.90068	7664.3	2162.15	0.962402	1.29059	2.99886	-0.590599	0.398918	5.84303	-0.0206005	0.922144	-0.826	1.04948
D21	287	1.5 μM	5284583	Levetiracetam	939.766	137	13	0.0948905	15.6892	0.659796	1.08859	0.849113	0.856208	148.063	8388.71	1796.07	1.04682	0.714154	18.2994	24.1129	45.5304	2209.28	1768.16	2.34919	0.32964	0.756711	6.08848	7639.64	3153.38	0.958218	1.37756	2.35614	-0.303547	0.770523	6.06881	-1.78502	0.939653	1.73	2.06284
D22	287	0.14 μM	5284583	Levetiracetam	903.284	68	3	0.0441176	13.9597	0.661948	1.08699	0.865351	0.850107	130.357	8570.01	1564.1	1.04029	0.725197	16.8103	22.7657	65.0225	1661.99	1883.79	3.04905	0.32044	0.73693	5.82146	5115.28	2043.97	0.961946	1.26749	3.48381	-0.267832	0.613646	5.71268	-2.83369	0.903176	-0.185	0.959079
D23	287	7.2 μg/mL		P4G11	2343.58	131	27	0.206107	24.4405	0.77977	1.03875	0.870574	0.843129	237.47	9349.24	2841.98	1.09794	0.678611	32.2751	37.0686	46.1716	1586.33	1917.47	0.925687	0.532725	0.918363	7.02734	8210.28	4685.15	0.847031	2.07272	1.00846	-0.684045	0.54141	6.97795		2.3433		4.48058
D03	287	1.5 μM	4829	Pioglitazone hydrochloride (Actos)	1117.8	122	4	0.0327869	13.4685	0.725882	1.07602	0.85981	0.850623	123.488	7145.58	1478.19	1.04495	0.779125	16.361	20.6917	67.4211	1801.19	2017.57	3.1338	0.30238	0.784786	5.79653	8631.88	4177.37	0.953062	1.49945	2.98257	-0.520157	0.557779	5.82345	0.211676	1.11766	-0.0852	0.712758
D04	287	0.14 μM	4829	Pioglitazone hydrochloride (Actos)	1088.61	127	6	0.0472441	15.8238	0.697944	1.08168	0.839942	0.842477	146.354	7792.28	1609.94	1.03962	0.742677	19.0961	23.5511	62.3455	1940.14	1673.38	2.26796	0.306622	0.754325	6.12341	8058.05	3061.42	0.956718	1.37212	2.67671	-0.478072	0.567563	5.97822	0.088607	1.08848	0.0143	1.02705
D05	287	14 μM	32798	Clobetasol propionate	1126.55	59	2	0.0338983	11.9314	0.715899	1.06432	0.867547	0.875776	109.821	6797.04	1213.58	1.0351	0.74567	15.473	17.6774	49.5954	2012.46	1668.85	3.86259	0.577458	0.861353	5.59156	4595.33	1977.21	0.983965	1.29689	3.99975	-0.568446	0.568755	5.52495	-0.945212	1.12642	-0.845	0.73692
D06	287	1.5 μM	32798	Clobetasol propionate	941.225	134	8	0.0597015	12.3756	0.711511	1.07788	0.864727	0.835187	119.192	7496.87	1251.07	1.02614	0.782235	15.826	18.8853	77.1746	2181.75	2050.22	3.56095	0.433886	0.738409	5.65485	5484.76	2546.09	0.986385	1.25229	3.55357	-0.571798	0.508541	5.67043	-0.429134	0.941112	0.837	1.29786
D07	287	0.14 μM	32798	Clobetasol propionate	1017.11	142	11	0.0774648	12.0118	0.655799	1.08433	0.809557	0.852946	109.821	7937	1323.63	1.02829	0.741432	14.0174	18.6184	72.6155	1882.08	1793.74	3.93513	0.361693	0.83621	5.55608	6374.51	2192.52	0.976821	1.18722	4.38389	-0.665593	0.39553	5.50888	-1.54481	1.01698	0.551	1.68402
D08	287	14 μM	1269845	2-Thiouracil	1117.8	170	5	0.0294118	11.286	0.656648	1.08842	0.818863	0.88722	102.402	7129.13	1142.5	1.02337	0.758064	14.2484	17.4869	46.6962	1831.83	1898.48	4.47612	0.309973	0.74299	5.43682	8632.52	2675	0.985815	1.28237	4.49493	-0.560609	0.462361	5.45453	-0.299484	1.11766	-0.711	0.639386
D09	287	1.5 μM	1269845	2-Thiouracil	1182	117	9	0.0769231	12.1654	0.697172	1.07527	0.82871	0.852675	116.069	6798.2	1258.24	1.04313	0.756619	14.6485	18.5695	58.8519	1945.6	1934.27	4.01868	0.229007	0.78605	5.56305	5781.14	2753.57	0.980968	1.23334	3.86078	-0.529525	0.455331	5.58749	1.2155	1.18186	1.38	1.67224
E10	287	1.5 μM	657298	Propylthiouracil	1144.06	123	4	0.0325203	12.0977	0.688467	1.07181	0.836394	0.875225	111.944	7609.93	1446.43	1.03693	0.755431	15.4784	18.9408	62.9096	2022.03	1768.74	3.74756	0.396794	0.791213	5.60886	7458.16	2739.76	0.993114	1.30181	3.78852	-0.492706	0.510224	5.61546	-1.29782	1.14393	-1.7	0.706964
E11	287	0.14 μM	657298	Propylthiouracil	1088.61	150	13	0.0866667	12.1928	0.705433	1.0793	0.835703	0.862255	112.652	7141.63	1341.44	1.03295	0.735732	15.7215	18.9499	62.5297	1763.13	1665.88	3.59245	0.676682	0.893321	5.65602	7783.11	2280.87	0.987304	1.26857	4.40018	-0.65912	0.496637	5.43599	0.101351	1.08848	0.94	1.88406
E12	287	14 μM	2369	Betaxolol (Betoptic)	998.137	172	15	0.0872093	12.4487	0.66724	1.08764	0.803703	0.84553	113.238	7684.98	1237.01	1.03286	0.741579	15.3683	18.8121	58.2825	1905.45	1930.28	3.32986	0.37295	0.821175	5.71421	7218.46	2483.32	0.985455	1.17369	3.54228	-0.551997	0.548175	5.66833	-1.3754	0.998017	0.4	1.89585
E13	287	1.5 μM	2369	Betaxolol (Betoptic)	1225.78	135	13	0.0962963	13.4259	0.709927	1.09059	0.846328	0.862834	126.319	7803.03	1241.84	1.03258	0.75694	16.7033	21.11	56.7626	1843.34	1792.92	3.22058	0.245317	0.749234	5.76702	6840.92	2183.72	0.993219	1.1283	3.09904	-0.504099	0.509239	5.79488	1.99391	1.22563	0.592	2.0934
E14	287	0.14 μM	2369	Betaxolol (Betoptic)	1117.8	152	14	0.0921053	13.9862	0.63144	1.1131	0.789225	0.838999	128.563	7517.48	1338.45	1.03467	0.735231	17.1059	21.2602	80.1389	1856.43	1702.16	3.02597	0.359353	0.718154	5.83932	8476.74	3047.07	0.982195	1.21458	2.88147	-0.624077	0.418194	5.85289	0.0423015	1.11766	1.46	2.00229
E15	287	14 μM	1615267	Methylhydantoin-5-(D)	980.625	185	12	0.0648649	13.6157	0.691704	1.09148	0.855933	0.847396	129.028	7767.91	1406.32	1.03352	0.719915	17.4717	21.283	59.3937	1897.99	1787.03	2.90482	0.278685	0.876877	5.86537	7456.55	2560.24	0.970328	1.28965	3.17015	-0.681338	0.460822	5.7929	-1.23148	0.980508	0.16	1.41011
E16	287	1.5 μM	1615267	Methylhydantoin-5-(D)	1230.16	160	9	0.05625	13.9	0.668455	1.098	0.835736	0.841787	130.979	7874.47	1479.85	1.04294	0.730518	16.9008	22.6743	45.5115	2093.08	1799.78	2.86147	0.565613	0.83639	5.88518	9026.2	3816.52	0.977867	1.26908	3.05972	-0.574545	0.397603	5.82305	0.941076	1.23001	-0.661	1.22283
E17	287	0.14 μM	1615267	Methylhydantoin-5-(D)	1057.97	162	14	0.0864198	12.947	0.667223	1.10103	0.806355	0.849735	122.488	7432.17	1505.73	1.04103	0.756248	16.9063	19.3516	55.8076	2022.86	1842.79	3.57192	0.321929	0.741954	5.66639	9468.98	3766.89	0.961112	1.29719	3.44321	-0.72501	0.324931	5.6967	0.0535142	1.05784	0.776	1.87869
E18	287	14 μM	392622	Ritonavir	1100.29	124	8	0.0645161	12.3563	0.65784	1.09572	0.825457	0.871465	113.653	7292.01	1112.04	1.02742	0.766658	15.6006	18.7379	60.3499	1757.26	1929.6	3.63933	0.12148	0.717306	5.65753	5545.37	1757.22	0.989917	1.1776	3.44523	-0.582417	0.348271	5.69802	1.11986	1.10015	-0.582	1.40252
E19	287	1.5 μM	392622	Ritonavir	1100.29	157	7	0.044586	13.1225	0.731658	1.07188	0.83458	0.861417	120.072	7576	1346.99	1.04274	0.724682	16.9306	20.1393	51.2265	2021	1622.9	2.99336	0.435244	0.851458	5.8272	7567.51	3437.4	0.96514	1.30964	3.01947	-0.539856	0.570107	5.81361	0.00670001	1.10015	-1.28	0.969261
E02	287	DMSO		DMSO	1190.76	81	4	0.0493827	16.4458	0.674982	1.09713	0.874256	0.845919	154.31	6797.96	1381.79	1.05104	0.718659	20.7931	24.3092	60.3814	1748.1	2022.61	2.22259	0.437768	0.820081	6.13607	7511.24	2966.69	0.976703	1.32845	2.49536	-0.505823	0.507542	6.01991		1.19062		1.07354
E20	287	0.14 μM	392622	Ritonavir	1021.48	153	11	0.0718954	11.3941	0.703728	1.07235	0.841652	0.895927	106.197	8016.49	1393.23	1.0418	0.729953	14.4663	17.8626	58.7625	1638.81	1659.68	4.69843	0.567417	0.782381	5.3873	8646.24	2687.39	0.974344	1.30208	5.07303	-0.658593	0.400635	5.31613	-1.79557	1.02136	0.206	1.56294
E21	287	14 μM	19667	Bephenium Hydroxynaphthoate	1167.41	98	5	0.0510204	16.1149	0.765664	1.0542	0.873514	0.844025	156.691	8417.74	1986.66	1.05556	0.733608	21.7986	23.949	74.5964	1664.67	1657.94	2.07907	0.279589	0.72651	6.20416	8307.23	4116.27	0.938515	1.46544	2.087	-0.589673	0.466523	6.2067	0.117698	1.16727	-0.75	1.10914
E22	287	1.5 μM	19667	Bephenium Hydroxynaphthoate	1222.86	133	15	0.112782	15.5667	0.697946	1.07687	0.789259	0.814312	148.149	9520.83	2026.12	1.04132	0.723114	18.5146	24.1727	44.3185	1535.48	1698.58	2.44319	0.59269	0.910248	6.05628	8801.66	3616.1	0.947742	1.3664	2.34256	-0.755184	0.270379	6.06513	0.479126	1.22272	3.19	2.45178
E23	287	7.2 μg/mL		P4G11	1727.77	160	20	0.125	22.2224	0.78022	1.04009	0.884009	0.852835	211.515	9425	2588.67	1.08021	0.688743	29.1502	33.209	46.0755	2013.35	1831.3	1.10766	0.427352	0.840534	6.83271	6012.17	3315.16	0.870242	2.07022	1.223	-0.718102	0.521719	6.77249		1.72756		2.71739
E03	287	14 μM	4006	Malotilate	989.381	113	7	0.0619469	13.178	0.664214	1.1068	0.837722	0.851832	117.863	6509.16	1048.26	1.03016	0.776953	16.0455	19.3814	69.3144	1641.51	1781.74	3.24936	0.502199	0.814361	5.76176	7161.91	2931.65	0.980886	1.28637	3.35668	-0.410165	0.62503	5.75573	-1.46029	0.989262	1.24	1.34667
E04	287	1.5 μM	4006	Malotilate	1136.77	136	7	0.0514706	13.5271	0.66295	1.08604	0.854616	0.864352	121.78	7274.73	1355.03	1.03244	0.785634	16.6723	20.6918	74.8758	2266.57	1741.85	3.30707	0.0403156	0.760081	5.73776	8740.21	2825.24	0.964029	1.51145	3.32183	-0.791287	0.377868	5.74434	-0.463509	1.13663	0.0372	1.11893
E05	287	0.14 μM	4006	Malotilate	1128.01	138	7	0.0507246	11.5927	0.700199	1.08431	0.85026	0.881977	108.735	6959.62	1267.41	1.02125	0.789069	15.1449	17.4111	69.5278	2107.58	1574.38	3.81254	0.415365	0.763883	5.58069	9458.74	3010.82	0.984387	1.36922	4.03442	-0.34536	0.489366	5.52415	-0.287957	1.12788	-0.167	1.10271
E06	287	14 μM	77999	Rosiglitazone HCl	1161.57	125	5	0.04	14.5941	0.660803	1.09523	0.823091	0.848277	131.565	7192.2	1518.64	1.04674	0.731576	17.9042	23.0944	44.4199	1589.11	1670.22	2.59531	0.511632	0.805427	5.98075	9002.92	3321.16	0.953213	1.43347	2.69245	-0.531913	0.515855	5.97182	0.624834	1.16143	-0.385	0.869565
E07	287	1.5 μM	77999	Rosiglitazone HCl	1020.03	120	8	0.0666667	13.1772	0.671338	1.08645	0.827858	0.86268	122.816	8307.11	1371.3	1.03797	0.761958	16.2474	20.074	62.7858	1901.03	1455.09	3.12403	0.451328	0.828591	5.78058	7335.7	2216.8	0.987406	1.2523	3.4554	-0.710866	0.500946	5.70451	-0.418716	1.0199	-0.208	1.44928
E08	287	0.14 μM	77999	Rosiglitazone HCl	1076.94	161	2	0.0124224	13.7362	0.770411	1.05609	0.909424	0.894875	125.818	7731.34	1200.52	1.04629	0.72619	17.9123	20.8592	47.5208	1863.93	1658.53	2.77204	-0.00217593	0.685934	5.90668	6768.15	2341.96	0.976034	1.28623	2.98949	-0.551234	0.534396	5.86621	1.64523	1.07681	-1.79	0.270051
E09	287	14 μM	657298	Propylthiouracil	1015.65	143	7	0.048951	12.6232	0.670486	1.09732	0.834713	0.835584	118.899	7158.14	1250.83	1.04096	0.728126	15.8834	19.2049	63.6572	1856.27	1622.1	3.29158	0.464087	0.865409	5.74012	7281.12	2943.43	0.968493	1.24918	3.28731	-0.800251	0.317588	5.74117	-0.23214	1.01553	-0.27	1.06415
F10	287	14 μM	5311272	DAPT (GSI-IX)	1003.97	201	16	0.079602	11.0808	0.658747	1.10451	0.849307	0.866199	98.7776	6660.86	1054.84	1.02216	0.750407	11.9143	16.387	64.5035	1697.06	1909.42	5.68342	0.298153	0.85144	5.18389	8033.88	2492.71	0.989284	1.12581	5.44932	-0.417052	0.556176	5.21389	-0.783547	1.00385	0.391	1.73048
F11	287	1.5 μM	5311272	DAPT (GSI-IX)	1091.53	207	32	0.154589	9.54476	0.650442	1.08734	0.840738	0.897183	86.6976	6115.84	1132.85	1.01764	0.786796	11.0342	14.5992	61.8924	1632.04	1463.79	6.11482	0.567494	0.797944	5.11403	10666.5	2478.56	0.990214	1.27355	6.31302	-0.752144	0.237895	5.07902	-1.0105	1.0914	4.12	3.36064
F12	287	0.14 μM	5311272	DAPT (GSI-IX)	1046.29	164	8	0.0487805	12.7793	0.685396	1.07834	0.857297	0.848493	119.278	6996.84	1360.66	1.04089	0.769477	16.286	19.8196	59.4452	2003.61	1755.91	3.39366	0.599395	0.899128	5.71738	8136.9	3506.78	0.965354	1.25224	3.3188	-0.734188	0.473107	5.71696	-0.65163	1.04617	-1.96	1.06045
F13	287	14 μM	3151	Domperidone (Motilium)	1236	100	9	0.09	16.374	0.657068	1.09868	0.809125	0.830671	155.104	7383.86	1254.63	1.04365	0.744245	20.9191	25.583	54.2288	1808.78	1497	2.10772	0.328742	0.822214	6.19618	6407.5	2391.46	0.973312	1.16993	2.08076	-0.413912	0.587232	6.19457	2.26747	1.23585	-0.0937	1.95652
F14	287	1.5 μM	3151	Domperidone (Motilium)	1059.43	157	15	0.0955414	13.4903	0.62343	1.1231	0.832831	0.867185	123.817	7862.46	1266.91	1.03247	0.782274	15.4007	20.5645	59.2832	1821.22	1786.61	3.40141	0.303183	0.777718	5.7102	8842.95	1923.11	0.977819	1.22717	3.52777	-0.756021	0.318921	5.68818	0.863026	1.0593	1.29	2.07699
F15	287	0.14 μM	3151	Domperidone (Motilium)	1088.61	181	21	0.116022	11.3569	0.671115	1.09953	0.848681	0.86958	102.573	7349.25	1375.82	1.02848	0.761189	13.5203	17.1609	64.7838	1836.89	1472.13	4.08224	0.16306	0.779959	5.52756	8110.03	2483.66	0.980315	1.21291	3.99729	-0.566616	0.377667	5.54217	0.384863	1.08848	2.46	2.52222
F16	287	14 μM	1981	Acemetacin (Emflex)	933.929	181	13	0.0718232	11.9096	0.661949	1.07992	0.860544	0.880313	106.819	7457.54	1316.36	1.03512	0.728197	14.5956	18.8125	60.1282	2122.43	1623.72	4.03997	0.827924	0.942159	5.54769	7883.52	2349.94	0.988407	1.16083	4.14128	-0.726144	0.338138	5.52489	-1.49886	0.933817	-0.209	1.56137
F17	287	1.5 μM	1981	Acemetacin (Emflex)	1003.97	179	19	0.106145	11.7795	0.693125	1.07904	0.822003	0.876598	108.821	7251.84	1245.23	1.04839	0.693992	14.4025	18.3981	70.8104	1738.17	1744.84	3.93865	0.207948	0.728428	5.56742	6634.25	1939.57	0.987205	1.19252	4.01464	-0.435334	0.451848	5.54955	0.118622	1.00385	1.44	2.30751
F18	287	0.14 μM	1981	Acemetacin (Emflex)	1120.71	179	21	0.117318	12.6953	0.695507	1.08529	0.849437	0.859626	118.485	7202.88	1261.69	1.03099	0.760747	16.0649	19.5218	57.1139	2259.74	1738.88	3.48669	0.801487	0.943264	5.6737	8572.5	2616.94	0.991958	1.20533	3.54019	-0.844331	0.413093	5.70584	-0.0129492	1.12058	1.81	2.5504
F19	287	14 μM	64746	Fenoprofen calcium	986.462	183	16	0.0874317	12.679	0.6492	1.11292	0.792331	0.83614	119.485	7576.19	1585.76	1.0407	0.748472	16.5486	19.1981	58.6384	1703.37	1482.32	3.30476	0.281777	0.795236	5.72503	9851.68	3001.02	0.973654	1.29927	3.4375	-0.608097	0.406352	5.69901	0.0189851	0.986344	0.596	1.90069
F02	287	DMSO		DMSO	1008.35	114	5	0.0438596	13.1186	0.668118	1.08489	0.847085	0.870806	118.485	6740.53	985.589	1.02689	0.779702	15.5127	19.5883	44.6163	1888.19	2309.34	3.4175	0.0643554	0.624438	5.72662	6497.96	2181.3	0.979949	1.21765	3.88565	-0.525678	0.54734	5.63701		1.00823		0.953471
F20	287	1.5 μM	64746	Fenoprofen calcium	1144.06	166	7	0.0421687	12.4632	0.696864	1.07416	0.840311	0.854465	115.654	7723.27	1406.76	1.03924	0.765296	15.3903	18.309	47.7527	1754.96	1807.73	3.5295	0.663662	0.806806	5.67053	8173.19	2701.48	0.974819	1.2308	3.60992	-0.74299	0.34444	5.62624	0.285811	1.14393	-1.7	0.91671
F21	287	0.14 μM	64746	Fenoprofen calcium	1050.67	179	11	0.0614525	10.6223	0.661812	1.09421	0.83918	0.870473	97.5696	7727.84	1373.66	1.03801	0.724873	13.4926	15.6803	67.0453	2054.09	1695.56	4.57045	0.498663	0.886468	5.40491	8974.71	2603.35	0.985121	1.19558	4.51479	-0.706952	0.406587	5.43122	-0.615201	1.05054	-0.566	1.33592
F22	287	14 μM	451668	Decitabine	788.003	20	1	0.05	11.0565	0.668676	1.10116	0.882957	0.854256	102.194	8273.04	2284.9	1.0448	0.691051	13.7077	17.2071	38.3412	1962.48	2051.96	4.15063	0.229766	0.903264	5.50038	8275.6	3974.59	0.991415	1.36773	4.84447	-0.63297	0.638805	5.33305	-2.24679	0.787908	-0.434	1.08696
F23	287	7.2 μg/mL		P4G11	2185.98	161	24	0.149068	23.0373	0.809856	1.03676	0.900948	0.854874	217.555	9238	2991.75	1.09709	0.683448	30.3806	34.7234	42.9693	1781.97	1654.39	1.08305	0.55396	0.887301	6.87166	9885.34	5256.45	0.84657	2.06761	1.00456	-0.785324	0.504364	6.92702		2.18572		3.24062
F03	287	0.14 μM	19667	Bephenium Hydroxynaphthoate	1301.66	107	5	0.046729	15.4173	0.66123	1.07333	0.820515	0.829548	147.062	6414.2	1311.92	1.04684	0.731708	19.5061	23.8734	61.376	1960.63	1569.9	2.40985	0.203711	0.6698	6.05968	8136.93	2943.96	0.949106	1.52282	2.33705	-0.572635	0.524998	6.07861	2.92028	1.30151	0.0852	1.01585
F04	287	14 μM	3229	Enoxacin (Penetrex)	1106.12	129	4	0.0310078	11.8923	0.71342	1.05869	0.851546	0.870289	107.234	7843.18	1265.32	1.03121	0.735611	14.4752	18.0608	54.3335	1837.96	1911.22	4.13687	0.189038	0.751079	5.50321	6447.23	2122.16	0.967827	1.20977	3.96532	-0.716028	0.491971	5.53583	0.661687	1.10599	-1.39	0.674082
F05	287	1.5 μM	3229	Enoxacin (Penetrex)	1036.08	105	6	0.0571429	12.2685	0.632513	1.12385	0.807198	0.863062	112.738	7597.95	1430.66	1.03146	0.764266	13.7701	19.6319	57.1336	1760.32	1713.63	3.85568	0.17708	0.787183	5.5745	7770.57	2591.77	0.971236	1.25302	3.66936	-0.649678	0.400033	5.60991	-0.851741	1.03595	-0.191	1.24224
F06	287	0.14 μM	3229	Enoxacin (Penetrex)	1149.9	163	12	0.0736196	13.2367	0.709231	1.07409	0.847784	0.847891	123.317	7566.46	1413.56	1.04482	0.738822	17.4339	21.3579	49.0878	1489.68	1648.58	3.0222	0.138899	0.784886	5.81635	8586.34	3930.99	0.967662	1.24813	2.96126	-0.579314	0.554086	5.83505	0.235611	1.14976	1.01	1.60043
F07	287	14 μM	2581	Carprofen	1001.06	138	5	0.0362319	12.1105	0.707683	1.0802	0.825789	0.864731	110.236	6964.87	1260.47	1.04374	0.738693	15.5058	18.5479	45.8505	1949.11	1955.26	3.68484	0.260739	0.833843	5.61733	7784.78	2724.48	0.966782	1.23805	3.66545	-0.626862	0.383415	5.62224	-0.833316	1.00094	-2.15	0.78765
F08	287	1.5 μM	2581	Carprofen	1187.84	174	12	0.0689655	12.2761	0.695652	1.08032	0.851923	0.880167	111.944	6402.26	1051.19	1.04442	0.73635	14.3304	18.0991	58.2825	1699.58	1849.63	3.68178	0.418727	0.773776	5.63507	8731.64	2951.01	0.986463	1.24155	3.74884	-0.596385	0.420894	5.60401	-0.166691	1.1877	0.792	1.49925
F09	287	0.14 μM	2581	Carprofen	1225.78	140	8	0.0571429	12.6388	0.696101	1.07261	0.834313	0.830725	115.068	7083.09	1335.03	1.03261	0.729568	15.6333	19.8588	56.0951	2077.76	1443.38	3.57081	0.566432	0.843812	5.66058	7087.26	3030.67	0.983597	1.24223	3.91874	-0.71744	0.484895	5.61734	0.650355	1.22563	-0.202	1.24224
G10	287	0.14 μM	2230	Arecoline	1126.55	141	10	0.070922	13.5089	0.654606	1.08363	0.832176	0.874019	124.11	6816.14	1258.11	1.04638	0.73163	17.1237	20.2983	54.84	1646.91	1849.9	3.28606	0.241417	0.764405	5.73663	6248.4	2392.74	0.981541	1.22173	3.20245	-0.49587	0.462789	5.77444	0	1.12642	0.523	1.54178
G11	287	14 μM	2391	Bisacodyl	1085.69	167	9	0.0538922	11.5755	0.686176	1.09218	0.854056	0.872421	107.613	7408.12	1236.08	1.02793	0.771862	13.5627	19.3809	53.5578	1948.24	1687.56	4.25752	0.308918	0.754768	5.47747	6096.02	2001.03	0.986395	1.13164	4.32241	-0.680047	0.404573	5.48575	0.447901	1.08556	-0.54	1.17157
G12	287	1.5 μM	2391	Bisacodyl	901.825	151	10	0.0662252	13.9132	0.674435	1.09705	0.836748	0.800249	131.272	7401.66	1159	1.03942	0.771903	17.3299	20.1861	69.2363	1918.33	1542.22	3.24712	0.774668	0.925245	5.77336	9239.12	2396.85	0.969325	1.18099	3.06212	-0.525983	0.289674	5.81847	-0.662118	0.901717	-0.467	1.43968
G13	287	0.14 μM	2391	Bisacodyl	1211.19	143	11	0.0769231	10.2993	0.657412	1.10561	0.82718	0.870734	96.1544	7449.36	1179.64	1.02382	0.747397	12.121	15.7392	73.6904	1882.99	1708.19	5.5455	0.0100042	0.725072	5.20695	7995	2281.53	0.990791	1.1761	5.31915	-0.562377	0.471048	5.23644	-1.37467	1.21104	-0.191	1.67224
G14	287	14 μM	5831	Carbachol	1111.96	163	9	0.0552147	13.0201	0.706449	1.06602	0.808703	0.836992	125.818	7122.53	1462.81	1.04292	0.738946	16.4206	20.1301	53.6984	1898.99	1775.86	3.23682	0.572122	0.886773	5.75398	8757.72	3074.37	0.983391	1.34522	3.49261	-0.506563	0.583514	5.77003	2.29108	1.11183	-0.23	1.20032
G15	287	1.5 μM	5831	Carbachol	1021.48	189	15	0.0793651	10.1176	0.661275	1.09519	0.809984	0.862964	94.7391	8022	1310.53	1.02377	0.791528	12.3629	15.0141	63.9711	1990.92	1848.23	5.13567	0.223384	0.717124	5.29621	10066	2531.4	0.99128	1.23137	5.61728	-0.654739	0.45465	5.29754	-0.0544146	1.02136	1.14	1.72533
G16	287	0.14 μM	5831	Carbachol	1113.42	130	5	0.0384615	13.6811	0.712405	1.06325	0.838943	0.868534	129.149	7557.09	1362.93	1.04533	0.747113	17.1923	21.5181	46.7518	1782.81	1842.05	2.8636	0.301087	0.673021	5.87938	7566.22	2114.11	0.979478	1.20179	3.05639	-0.573365	0.486619	5.83155	0.911126	1.11328	-1.36	0.83612
G17	287	14 μM	666418	Protionamide (Prothionamide)	1146.98	167	10	0.0598802	13.2369	0.688737	1.07836	0.832803	0.875965	125.733	7520.97	1538.47	1.03457	0.72999	17.574	20.9202	59.0596	1980.49	1942.21	3.46549	0.0622325	0.753827	5.70155	8765.93	2383.64	0.986081	1.27082	3.37648	-0.655523	0.40819	5.71144	-0.472571	1.14684	-0.38	1.30174
G18	287	1.5 μM	666418	Protionamide (Prothionamide)	1060.88	148	15	0.101351	12.0986	0.627145	1.10442	0.87925	0.814389	117.069	7379.04	1333.03	1.03839	0.759817	16.1389	19.3905	72.4662	1721.4	1721.45	3.49075	0.219954	0.766827	5.67718	9616.64	3676.25	0.980566	1.18651	3.50877	-0.674688	0.452483	5.65249	-0.356046	1.06076	1.56	2.20329
G19	287	0.14 μM	666418	Protionamide (Prothionamide)	1066.72	174	7	0.0402299	11.6648	0.695446	1.07171	0.868226	0.875423	109.321	7587.01	1368.03	1.036	0.765405	14.9888	17.9301	72.571	1916.84	1544.56	4.01086	0.418895	0.850541	5.54137	9051.7	2621.41	0.970054	1.28025	3.95828	-0.525126	0.351731	5.55116	0.304473	1.06659	-1.28	0.874563
G02	287	DMSO		DMSO	1027.32	101	7	0.0693069	12.9271	0.681908	1.07566	0.833741	0.883559	119.485	6397.75	1110.32	1.03205	0.71008	14.2572	21.6374	55.8839	2093.45	1703.49	3.78562	0.526984	0.784976	5.60785	6854.07	3678.51	0.966517	1.46832	4.05199	-0.730095	0.509155	5.53076		1.0272		1.50667
G20	287	14 μM	3468	Crystal violet		1	1	1	34.8256	0.592971	1.3221	0.805749	0.645369	393.073	5976.04	1823.75	1.10632	0.569261	41.4126	55.9191	30.0826	689.485	2434.44	2.06635	-0.342326	0.652722	6.80688	1223.23	114.328	0.999848	0.979659	5.48737	-0.720093	0.436562	5.47063		0	48.7	21.7391
G21	287	1.5 μM	3468	Crystal violet		1	1	1	3.59289	0.683473	1.06889	0.732977	1.12115	29.1637	6728.27	605.333	1.00903	0.914316	4.3145	5.88627	-4.93288	2558.68	979.487	38.4615	-0.465428	-0.278733	3.2581	1330.69	46.0572	1.00462	0.989593	38.4615	-1.19036	-0.0254713	3.2581		0	48.9	21.7391
G22	287	0.14 μM	3468	Crystal violet	1071.1	133	6	0.0451128	19.381	0.681535	1.0994	0.810731	0.744454	185.061	8789.66	1978.95	1.0386	0.71178	22.7709	28.995	48.1701	1776.52	1932.23	1.59025	0.378323	0.754064	6.47354	8883.07	3622.58	0.962526	1.43065	1.57229	-0.355455	0.633352	6.50093	0.810496	1.07097	-0.105	0.980713
G23	287	7.2 μg/mL		P4G11	2317.31	149	22	0.147651	23.3508	0.735701	1.05846	0.839095	0.834536	220.765	8439.04	2434.56	1.08686	0.676926	30.9316	34.5671	48.9563	1713.11	1776.71	1.04307	0.625458	0.999556	6.9068	9061.94	4684.66	0.885509	1.64587	1.05708	-0.49883	0.54308	6.89064		2.31703		3.2098
G03	287	1.5 μM	451668	Decitabine	1049.21	72	1	0.0138889	13.4887	0.730329	1.06467	0.888561	0.887104	124.317	7354.96	1280.9	1.04999	0.723989	18.0266	20.0344	55.1458	1718.19	1815.32	3.0338	-0.107494	0.490592	5.8245	5967.19	2521.33	0.969461	1.41299	3.4526	-0.656102	0.457792	5.69148	1.33399	1.04908	-1.04	0.301932
G04	287	0.14 μM	451668	Decitabine	1050.67	130	6	0.0461538	14.3975	0.728819	1.06339	0.866299	0.852738	133.567	7004.15	1379.82	1.04592	0.744188	18.9248	22.3658	55.8856	1980.36	1726.46	2.59773	0.463001	0.875235	5.96998	8172.46	3511.43	0.931598	1.53936	2.54354	-0.60687	0.550896	5.9874	0.940632	1.05054	-0.0143	1.00334
G05	287	14 μM	53315055	Sodium Picosulfate	971.87	92	7	0.076087	11.0386	0.711873	1.08753	0.845881	0.890345	107.112	7204.26	1190.02	1.03374	0.766706	13.5592	16.811	51.3299	1942.64	1767.93	4.2616	0.200795	0.752135	5.4702	7444.91	1969	0.972936	1.23741	4.40003	-0.769309	0.315308	5.4373	-0.774209	0.971753	1.38	1.65406
G06	287	1.5 μM	53315055	Sodium Picosulfate	1145.52	118	9	0.0762712	11.0493	0.715878	1.05402	0.854241	0.885552	100.986	7552.69	1179.42	1.02584	0.799669	13.874	17.2108	66.534	1851.49	1841.37	4.56474	0.24514	0.721302	5.39474	7478.01	2966.23	0.965675	1.32285	4.68539	-0.839376	0.416216	5.40378	0.00869529	1.14538	1.73	1.65807
G07	287	0.14 μM	53315055	Sodium Picosulfate	1117.8	142	11	0.0774648	10.8537	0.642384	1.09839	0.83767	0.853741	98.1558	7710.4	1127.9	1.01964	0.767745	13.8821	17.1179	74.2389	2210.18	1999.56	4.62057	0.519492	0.843497	5.38986	8198.78	3006.93	0.983041	1.25664	4.71201	-0.69587	0.423046	5.3776	0.00621092	1.11766	0.579	1.68402
G08	287	14 μM	2230	Arecoline	1088.61	121	5	0.0413223	11.7832	0.628203	1.11604	0.817839	0.870647	114.153	7486.31	1286.98	1.03033	0.762006	14.5741	18.7964	68.206	1833.9	1588.07	4.26251	-0.0957251	0.729682	5.48003	8951.78	1748.44	0.978939	1.3	4.30942	-0.526552	0.458664	5.46571	-1.35332	1.08848	-0.0629	0.898311
G09	287	1.5 μM	2230	Arecoline	1149.9	134	8	0.0597015	13.4403	0.688149	1.08052	0.819958	0.855741	127.527	7305.16	1345.93	1.034	0.722245	17.1973	20.3498	56.649	1847.16	2257.5	3.0508	0.549194	0.827448	5.81531	7388.79	2323.1	0.98216	1.23099	3.21356	-0.650305	0.417732	5.76226	-0.420585	1.14976	0.514	1.29786
H10	287	1.5 μM	5284632	Trospium chloride (Sanctura)	1187.84	128	6	0.046875	13.0112	0.715818	1.08269	0.779641	0.856168	123.317	7497.21	1401.46	1.03512	0.741078	16.5124	19.3892	51.1843	1853.05	1922.02	3.07839	0.493507	0.897194	5.83269	7896.88	2586.2	0.977489	1.19164	3.22002	-0.684025	0.273696	5.78241	-0.147362	1.1877	-1.17	1.01902
H11	287	0.14 μM	5284632	Trospium chloride (Sanctura)	1214.11	172	11	0.0639535	11.1996	0.699883	1.07643	0.812512	0.871495	101.987	7401.62	1241.85	1.02077	0.765366	14.2056	17.1255	56.3514	1934.73	1718.86	4.31845	0.368673	0.722883	5.45883	9669	3471.71	0.991798	1.18761	4.64773	-0.651627	0.443247	5.3849	1.25031	1.21396	-0.454	1.39029
H12	287	14 μM	9877265	Docetaxel (Taxotere)	898.907	3	1	0.333333	11.4522	0.442092	1.22335	0.623706	0.723165	111.444	8248.34	1236.12	0.99492	0.844571	13.4632	18.289	88.8731	1604.88	2057.89	6.96992	-0.602667	0.21799	5.2515	1447.24	83.345	0.99931	1.00354	12.2093	-0.457973	0.212593	4.63795	-2.403	0.898799	13	7.24638
H13	287	1.5 μM	9877265	Docetaxel (Taxotere)		1	1	1	30.7362	0.413999	1.26389	0.68232	0.731592	284.425	7235.1	1154.87	1.05731	0.742946	37.8681	47.9223	97.0048	1315.42	3045.86	0.851166	-0.41082	0.539451	7.16734	1248.89	76.7884	1.00115	0.983054	4.78839	-0.446576	0.487436	5.51927		0	47.4	21.7391
H14	287	0.14 μM	9877265	Docetaxel (Taxotere)	916.418	3	1	0.333333	9.31276	0.643503	1.0981	0.855416	0.916762	81.0721	6678.36	837.224	1.00235	1.0001	8.46848	16.9722	103.003	2927.89	1619.08	8.31025	-0.18196	0.575713	4.82388	1442.06	51.1869	0.998433	1.00309	11.1111	-0.373422	0.345881	4.49981	-1.34468	0.916308	13.8	7.24638
H15	287	14 μM	6918554	Indacaterol Maleate	1287.07	114	9	0.0789474	13.8054	0.660137	1.10397	0.853701	0.839679	128.149	7721.82	1372.46	1.0363	0.746397	17.1178	21.6631	55.278	1616.61	1931.77	2.7272	0.560925	0.859194	5.92941	7945.58	3273.13	0.97469	1.34504	2.65145	-0.63518	0.564551	5.94814	1.68683	1.28692	0.68	1.71625
H16	287	1.5 μM	6918554	Indacaterol Maleate	1098.83	134	10	0.0746269	14.7942	0.654235	1.09075	0.841785	0.826862	142.402	7777.69	1554.18	1.02797	0.790477	19.5073	21.852	47.6779	1876.07	1865.13	2.69712	0.553934	0.822411	5.94872	9513.74	3482.36	0.968647	1.32224	2.5131	-0.657091	0.46961	5.99984	0.46626	1.09869	0.0829	1.62232
H17	287	0.14 μM	6918554	Indacaterol Maleate	980.625	140	5	0.0357143	10.574	0.617541	1.10013	0.783637	0.870252	97.5696	7716.76	1255.29	1.01664	0.79714	13.2832	16.7985	62.0614	2175.77	1505.64	4.89981	0.374706	0.777713	5.33697	8134.99	1971.28	0.989435	1.26366	4.9072	-0.700776	0.363695	5.33604	-0.454414	0.980508	-2.08	0.776398
H18	287	14 μM		Calcifediol	948.522	129	7	0.0542636	11.0987	0.67513	1.06956	0.812058	0.884674	97.1551	7473.43	1132.06	1.02636	0.741917	13.7886	16.1617	69.1789	2094.65	2055.17	4.76371	0.290792	0.853894	5.37553	6399.68	1798.88	0.995428	1.09229	4.95002	-0.902612	0.315269	5.31132	0.914206	0.948408	-1.33	1.17964
H19	287	1.5 μM		Calcifediol	1103.2	172	11	0.0639535	12.6105	0.668007	1.08095	0.838565	0.872715	119.399	7860.12	1507.39	1.03978	0.739875	14.9249	20.3411	51.0364	1825.8	1712.31	3.60813	0.661717	0.793954	5.64233	10392.2	3637.82	0.953678	1.36857	3.58546	-0.532129	0.531069	5.66226	0.319186	1.10307	-0.48	1.39029
H02	287	DMSO		DMSO	936.848	103	4	0.038835	13.2751	0.686473	1.06874	0.837323	0.846314	120.486	6975.36	1277.21	1.02775	0.767701	16.3697	19.7671	51.7679	1896.37	2032.24	3.62899	0.0577608	0.622359	5.65342	6607.49	2883.57	0.986072	1.29339	3.83142	-0.556204	0.594326	5.56452		0.936735		0.844238
H20	287	0.14 μM		Calcifediol	974.788	190	13	0.0684211	12.8529	0.742923	1.05929	0.881093	0.870726	120.072	7579.39	1468.11	1.04113	0.738952	16.9677	19.1792	69.1832	1966.59	1723.56	3.08365	0.200779	0.747809	5.79882	7931.83	3088.44	0.953097	1.33047	3.18111	-0.351107	0.67051	5.76861	0.323961	0.974671	-0.187	1.48741
H21	287	14 μM	4910	Proadifen HCl	1317.72	114	7	0.0614035	15.9989	0.621297	1.09088	0.81837	0.860063	147.062	8038.39	1512.77	1.0486	0.726195	19.6889	24.7635	59.4084	1643.13	1806.14	2.36188	0.124242	0.767749	6.09209	8579.14	3763.38	0.983608	1.40277	2.45538	-0.543044	0.550269	6.0251	3.45855	1.31756	-0.422	1.33486
H22	287	1.5 μM	4910	Proadifen HCl	1088.61	131	9	0.0687023	12.5396	0.664982	1.07866	0.842849	0.873939	114.067	9101.44	1657.05	1.04335	0.715573	15.1993	18.6645	55.9692	2085.73	1709.95	3.37862	0.259431	0.756322	5.70634	6273.84	2413.41	0.987142	1.19612	3.6834	-0.506944	0.545543	5.61606	-0.889514	1.08848	0.685	1.49353
H23	287	7.2 μg/mL		P4G11	2717.15	133	17	0.12782	24.6686	0.785244	1.0461	0.873219	0.841633	234.553	9118.44	2620.64	1.09567	0.660105	32.8114	37.8703	52.562	1763.04	1810.67	0.91227	0.645522	0.929757	7.03021	8394.69	4955.51	0.865434	1.86512	0.934437	-0.711328	0.486059	7.02602		2.71682		2.77869
H03	287	14 μM	5281089	Fluvoxamine maleate	1225.78	135	10	0.0740741	12.0243	0.675388	1.09563	0.821779	0.861412	110.236	6366.25	1128.51	1.0326	0.743846	14.7284	18.6948	51.4021	1706.56	1628.45	3.9645	0.140087	0.671748	5.55823	7924.9	3228.63	0.973258	1.41818	4.12835	-0.628023	0.407115	5.53728	-0.13517	1.22563	1.65	1.61031
H04	287	1.5 μM	5281089	Fluvoxamine maleate	980.625	130	7	0.0538462	14.9078	0.605822	1.12208	0.804889	0.822944	136.898	7004.09	1164.68	1.03033	0.77732	17.4249	23.4082	59.0011	2166.76	1956.89	2.77179	0.279768	0.71668	5.91037	7530.68	3071.12	0.986608	1.18835	3.37892	-0.505095	0.57392	5.7593	-0.0542089	0.980508	-0.0513	1.17057
H05	287	0.14 μM	5281089	Fluvoxamine maleate	1088.61	107	12	0.11215	12.5444	0.661283	1.08663	0.835038	0.851781	116.069	6568.72	1231.24	1.03697	0.757425	15.7468	20.2876	69.0899	2091.29	1725.66	3.48157	0.280719	0.760648	5.67828	6923.06	2572.14	0.965798	1.25841	3.48157	-0.697356	0.287295	5.67332	-0.554651	1.08848	2.82	2.43803
H06	287	14 μM	3447	Gabexate mesylate	1123.63	130	9	0.0692308	12.8963	0.650403	1.07064	0.825534	0.859738	123.317	7120.49	1205.15	1.04147	0.757806	16.6226	21.2227	53.7546	1998.4	1953.79	3.38287	0.121358	0.731081	5.72053	6262.54	2121.86	0.99135	1.17533	3.64888	-0.6357	0.560466	5.64053	-1.11519	1.1235	0.924	1.50502
H07	287	1.5 μM	3447	Gabexate mesylate	945.603	137	9	0.0656934	12.438	0.662457	1.08175	0.817662	0.867774	118.485	6755.32	1288.89	1.03504	0.753709	16.1592	19.7368	66.307	1941.79	2000.6	3.50145	0.722309	0.859647	5.69334	7226.94	1927.59	0.979874	1.22084	3.52487	-0.752096	0.380606	5.7121	-0.485568	0.94549	-0.471	1.42812
H08	287	0.14 μM	3447	Gabexate mesylate	1076.94	171	7	0.0409357	10.1145	0.624911	1.10227	0.84227	0.8406	90.822	7681.79	1319.23	1.03171	0.75406	11.8425	16.0143	77.7421	2032.22	1805.75	5.56628	0.336604	0.805975	5.21264	7827.13	2798.14	0.980497	1.23507	6.00826	-0.730532	0.321361	5.1207	1.31281	1.07681	-0.52	0.889906
H09	287	14 μM	5284632	Trospium chloride (Sanctura)	980.625	161	10	0.0621118	13.0379	0.721121	1.07987	0.866226	0.857483	123.317	6998.26	1287.28	1.03507	0.759578	17.1606	20.214	58.063	2086.82	1607.13	3.29389	0.22334	0.748431	5.72901	8139.32	2482.7	0.97155	1.30662	3.3585	-0.587602	0.562693	5.75713	0.23214	0.980508	0.202	1.35026
I10	287	14 μM	5430	Thiabendazole	1193.68	147	4	0.0272109	10.3845	0.643903	1.09397	0.829089	0.881127	95.7398	7149.44	1275.46	1.02897	0.760331	13.1951	16.0325	63.4349	1582.76	1865.54	4.56054	0.46971	0.867875	5.40052	9474.88	2030.45	0.983291	1.21803	5.23342	-0.823004	0.36209	5.29173	0.664733	1.19353	-1.7	0.591541
I11	287	1.5 μM	5430	Thiabendazole	1322.09	141	10	0.070922	12.6543	0.647543	1.10308	0.834395	0.836447	116.569	7377.39	1308.92	1.02981	0.780524	16.5655	18.5091	63.6333	1720.58	1737.22	3.69943	0.318561	0.810082	5.62453	7254.32	2687.56	0.987251	1.14539	3.55107	-0.60189	0.38611	5.64563	-0.231753	1.32193	0.397	1.54178
I12	287	0.14 μM	5430	Thiabendazole	1002.51	172	13	0.0755814	13.4443	0.63836	1.09852	0.817864	0.863765	127.32	7093.1	1314.36	1.03618	0.749599	16.6858	20.3765	59.3052	1832.19	1769.87	3.42709	0.452453	0.838807	5.69072	8163.05	3093.01	0.982602	1.30283	3.41281	-0.52104	0.516231	5.68228	1.09611	1.00239	0.0706	1.64307
I13	287	14 μM	66414	2-Methoxyestradiol	586.624	1	1	1	15.9619	0.524832	1.17895	0.717768	0.70832	147.77	6177.51	937.304	1.01826	0.768629	17.0132	26.9883	38.953	1492	1997.53	2.81269	-0.550591	0.388602	6.00601	1599.15	212.753	0.993139	0.996849	5.24753	-0.598094	0.617849	5.43721	-5.80267	0.586554	47.9	21.7391
I14	287	1.5 μM	66414	2-Methoxyestradiol	786.543	34	2	0.0588235	17.5214	0.617942	1.10785	0.770683	0.802792	159.728	7584.66	1878.12	1.02398	0.730651	19.809	28.4259	30.9107	1435.03	1129.91	1.92607	-0.00906561	0.615544	6.29445	9703.31	5789.77	0.977668	1.6238	1.89361	-0.177752	0.72175	6.30671	-0.0423015	0.786449	0.009	1.27877
I15	287	0.14 μM	66414	2-Methoxyestradiol	1008.35	160	8	0.05	12.5387	0.775729	1.05603	0.880511	0.884546	112.151	7587.78	1233.54	1.03418	0.759987	16.3579	19.5238	56.2717	1559.65	1644.7	3.52161	0.225894	0.841038	5.66956	6055.55	1556.91	0.991707	1.18855	3.97186	-0.569194	0.369157	5.57429	-0.264288	1.00823	-0.338	1.08696
I16	287	14 μM	3516	Guaifenesin (Guaiphenesin)	1138.23	156	11	0.0705128	12.1017	0.669003	1.07933	0.812418	0.868408	110.236	7650.21	1290.56	1.03084	0.728297	15.2329	18.892	54.2175	1947.46	2144.59	3.90266	0.429522	0.751519	5.56742	6094.01	2116.38	0.989412	1.16781	3.87034	-0.488965	0.456766	5.5707	1.14028	1.13809	0.357	1.53289
I17	287	1.5 μM	3516	Guaifenesin (Guaiphenesin)	987.922	192	10	0.0520833	12.325	0.688369	1.08743	0.796934	0.8277	114.36	7780.26	1313.6	1.03525	0.750635	15.2833	18.9421	65.3932	1861.76	1891.87	3.73342	0.293433	0.81534	5.61256	7491.05	2634.68	0.973854	1.27091	3.78305	-0.711663	0.297152	5.63271	-0.299272	0.987803	-0.735	1.13225
I18	287	0.14 μM	3516	Guaifenesin (Guaiphenesin)	1208.27	157	16	0.101911	12.1238	0.649016	1.07844	0.837561	0.888	111.651	7334.61	1277.84	1.03189	0.747509	14.9969	18.2774	62.4668	1630.85	1874.65	3.87507	0.155583	0.768559	5.55776	10132.5	2165.45	0.976192	1.23887	3.9042	-0.667625	0.216317	5.55247	-0.712688	1.20813	1.64	2.21545
I19	287	14 μM		Beta Carotene	941.225	150	8	0.0533333	12.8698	0.699812	1.06635	0.839276	0.878137	117.362	6958.98	1335.99	1.05019	0.729694	14.7442	19.3406	64.333	2028.03	1722.7	3.4378	0.498578	0.843697	5.70025	8871.37	3233.97	0.977408	1.34411	4.60738	-0.510205	0.480258	5.38693	-0.00670001	0.941112	-0.545	1.15942
I02	287	DMSO		DMSO	944.144	104	11	0.105769	15.5286	0.699784	1.07038	0.85877	0.854545	147.062	6826.25	1243.18	1.04596	0.722076	20.1589	23.4957	64.9028	1518.26	1657.47	2.30518	0.401717	0.73102	6.11076	6167.47	2793.51	0.942191	1.27178	2.49374	-0.570293	0.651074	6.03029		0.944031		2.29933
I20	287	1.5 μM		Beta Carotene	1136.77	168	17	0.10119	15.4775	0.680861	1.10532	0.856995	0.800045	143.817	7006.3	1393.1	1.04611	0.734095	18.0097	23.6733	64.2522	2000.11	1770.06	2.49161	0.831086	0.959744	6.02089	8736.9	2686.35	0.95959	1.26021	2.83071	-0.429923	0.505662	5.93511	-0.722589	1.13663	2.01	2.19979
I21	287	0.14 μM		Beta Carotene	1111.96	141	8	0.0567376	16.3498	0.738952	1.08415	0.821533	0.817842	150.064	7667.73	1704.48	1.04498	0.737723	20.0562	24.6961	72.6346	2194.18	1792.74	2.16835	0.852597	0.9132	6.1789	9607.41	3788.06	0.942133	1.40258	2.27266	-0.382957	0.52804	6.146	0.103594	1.11183	-0.177	1.23343
I22	287	14 μM	71157	Nefiracetam (Translon)	976.248	116	4	0.0344828	13.2475	0.648069	1.10337	0.84833	0.84072	124.904	9030.81	1934.3	1.03757	0.727387	17.3996	19.9274	59.5606	1880.67	1717.96	3.03133	0.432822	0.836509	5.81337	6281.67	1951.73	0.957574	1.25967	3.28049	-0.478007	0.537842	5.75842	0.177792	0.97613	-0.608	0.749625
I23	287	7.2 μg/mL		P4G11	2096.96	152	21	0.138158	21.9698	0.744192	1.05386	0.872301	0.843365	210.636	9208.32	2539.11	1.07929	0.653352	27.9155	34.35	42.4891	1666.19	1799.81	1.12161	0.733948	0.935368	6.81951	9675.6	4741.64	0.885348	1.88894	1.10139	-0.740656	0.437497	6.82868		2.09671		3.00343
I03	287	0.14 μM	4910	Proadifen HCl	1097.37	150	10	0.0666667	14.4576	0.68436	1.07777	0.836802	0.854931	130.736	7397.52	1365.41	1.03097	0.762921	17.7246	22.339	69.313	1624.5	1714.92	2.87816	0.211365	0.655648	5.88044	8167.56	3730.68	0.95764	1.46055	2.91228	-0.524451	0.540736	5.87055	0.100817	1.09723	1.76	1.44928
I04	287	14 μM	66826	Nitarsone	1036.08	131	4	0.0305344	12.7932	0.663859	1.08349	0.827829	0.865571	117.484	6253.24	1258.65	1.04463	0.720086	16.3651	19.4668	60.2582	1928.49	1668.27	3.48405	0.409712	0.829689	5.69745	7625.36	2302.52	0.974191	1.2618	3.51111	-0.608335	0.48865	5.66681	-0.105432	1.03595	-0.776	0.66379
I05	287	1.5 μM	66826	Nitarsone	1176.17	161	6	0.0372671	11.459	0.683414	1.08008	0.85465	0.868819	100.572	6470.4	1195.36	1.03966	0.766765	13.6073	17.0194	50.5171	1701.96	1790.37	4.71514	0.650381	0.826181	5.40648	9077.87	2945.71	0.965208	1.28591	4.92564	-0.873645	0.353333	5.35478	2.93592	1.17603	-0.591	0.810154
I06	287	0.14 μM	66826	Nitarsone	1100.29	153	7	0.0457516	13.1508	0.668842	1.09467	0.835173	0.833463	122.902	6712.78	1123.97	1.04048	0.745315	15.006	20.8786	64.3452	1602.5	1505.25	3.50797	0.768727	0.932706	5.68557	8833.35	3401.68	0.962426	1.33543	3.55141	-0.808635	0.299347	5.67601	0.000282632	1.10015	0.19	0.994601
I07	287	14 μM	59768	Esmolol HCl	1097.37	110	9	0.0818182	11.6415	0.703703	1.06096	0.846091	0.893272	106.819	6865.09	1197.19	1.04067	0.738051	15.2175	17.556	46.6233	1771.81	1769.06	3.77375	0.196764	0.749116	5.60019	5005.41	1560	0.984649	1.15483	4.33177	-0.637309	0.285536	5.46884	-0.00621092	1.09723	0.856	1.77866
I08	287	1.5 μM	59768	Esmolol HCl	1142.6	172	15	0.0872093	12.2094	0.672175	1.07912	0.837368	0.866444	111.737	6977.74	1181.82	1.03424	0.770307	15.3334	18.8558	56.7694	2192.14	2105.15	3.69467	0.497336	0.804868	5.6353	8860.12	3083.46	0.972857	1.27944	3.75355	-0.816065	0.295597	5.59163	-0.108656	1.14247	2.38	1.89585
I09	287	0.14 μM	59768	Esmolol HCl	1009.81	169	7	0.0414201	13.7559	0.670877	1.09751	0.803399	0.835849	125.318	7566.29	1417.29	1.03894	0.745403	16.52	21.4549	67.0965	2099.99	1857.93	2.90562	0.710237	0.798668	5.86921	7266.35	2757.14	0.981657	1.22651	3.14077	-0.805595	0.40991	5.78634	0.323058	1.00969	-0.386	0.900437
J10	287	0.14 μM		Thiostrepton	1109.04	154	8	0.0519481	12.2442	0.687282	1.08979	0.823509	0.861737	110.236	7216.7	1219.71	1.02625	0.774855	13.9954	18.6635	57.7327	1660.33	1792.4	4.10725	0.27523	0.724167	5.52492	8003.68	2704.56	0.983563	1.25759	4.79848	-0.715496	0.388488	5.41332	-0.870255	1.10891	-0.369	1.12931
J11	287	14 μM	5092	Rolipram	1138.23	153	13	0.0849673	11.9099	0.672436	1.08063	0.811691	0.847681	107.82	7174.75	1229.96	1.03639	0.716166	14.8269	17.4648	81.9724	1775.19	1929.81	3.74299	0.348055	0.804168	5.61142	7638.54	2494.5	0.981372	1.16946	3.77717	-0.646718	0.385903	5.60881	0.0823577	1.13809	1.17	1.84712
J12	287	1.5 μM	5092	Rolipram	974.788	185	9	0.0486486	11.8245	0.655842	1.09815	0.824213	0.853796	109.321	7526.25	1257.01	1.02356	0.774596	15.209	17.8117	56.9555	1964.46	2103.66	4.02191	0.10597	0.588184	5.5443	8033.67	2446.48	0.985566	1.17242	3.8975	-0.541269	0.595532	5.5623	-0.0222701	0.974671	-1.29	1.05758
J13	287	0.14 μM	5092	Rolipram	1125.09	154	17	0.11039	12.8031	0.66651	1.08651	0.83339	0.861405	117.984	7180.47	1280.48	1.03676	0.758558	15.9063	19.4587	42.6384	1642.86	1983.95	3.57463	0.346931	0.785694	5.66868	8273.02	2502.61	0.97239	1.28426	3.47769	-0.672614	0.295049	5.68206	-0.246078	1.12496	1.65	2.39977
J14	287	14 μM	73680316	Carbenoxolone Sodium	1117.8	191	9	0.0471204	11.7804	0.673213	1.08504	0.843334	0.859819	108.234	7340.46	1267.6	1.03648	0.73987	15.509	18.789	58.0865	1953.81	1984.85	3.91977	0.461842	0.919376	5.55993	7812.42	2426.1	0.989428	1.24036	4.11634	-0.487422	0.460042	5.53732	0.531534	1.11766	-0.555	1.02436
J15	287	1.5 μM	73680316	Carbenoxolone Sodium	1123.63	182	8	0.043956	12.0716	0.705641	1.08608	0.836779	0.848481	112.237	7542.25	1345.85	1.05113	0.711717	14.7898	18.3939	55.1314	1945.56	1828.88	3.62083	0.519002	0.763402	5.63882	7911.05	2274.28	0.979109	1.19899	3.67143	-0.772846	0.383849	5.62705	1.47635	1.1235	-0.607	0.955566
J16	287	0.14 μM	73680316	Carbenoxolone Sodium	1219.94	171	11	0.0643275	11.845	0.655207	1.09484	0.811865	0.876457	102.988	7693.83	1273	1.03655	0.756492	14.6487	18.4398	54.6019	1481.35	2032.29	4.19485	0.427488	0.732848	5.48548	8145.99	2259.73	0.984974	1.15666	4.21911	-0.653494	0.440027	5.48548	-0.895577	1.2198	0.0801	1.39842
J17	287	14 μM		Teriflunomide	907.662	92	3	0.0326087	14.2345	0.765317	1.05669	0.828661	0.884385	128.149	8003.8	1365.93	1.0448	0.763966	16.1747	21.7523	75.1276	1638.61	1693.28	3.06071	0.168104	0.782868	5.8193	10405.5	3685.62	0.967595	1.45368	3.63346	-0.348027	0.444224	5.67983	-0.650576	0.907553	-1.7	0.708885
J18	287	1.5 μM		Teriflunomide	1187.84	171	15	0.0877193	13.2545	0.661546	1.10575	0.808266	0.838873	123.731	7583.6	1388.01	1.04292	0.739685	17.346	19.1978	45.6138	1736.05	1850.02	3.45758	0.309219	0.830026	5.71432	9604.08	3629.3	0.982106	1.29997	3.31111	-0.687969	0.512145	5.71247	1.68845	1.1877	0.947	1.90694
J19	287	0.14 μM		Teriflunomide	1126.55	184	12	0.0652174	14.4484	0.689544	1.095	0.831275	0.842811	136.569	7605.81	1519.86	1.04871	0.733682	19.059	22.3526	57.2513	2003.71	1353.51	2.57885	0.472419	0.796257	5.9861	7982.79	3243.58	0.973133	1.20862	2.49069	-0.53618	0.45249	6.01213	2.19857	1.12642	0.119	1.41777
J02	287	DMSO		DMSO	1027.32	135	8	0.0592593	11.8516	0.694896	1.06897	0.861952	0.864895	122.902	6591.68	1159.27	1.03182	0.753061	15.4628	18.7508	57.8704	1847.2	1910.69	3.84348	0.149589	0.756189	5.58552	8052.89	3537.98	0.977951	1.36543	3.76909	-0.487414	0.525701	5.60016		1.0272		1.28824
J20	287	14 μM	4008	Manidipine (Manyper)	849.292	11	1	0.0909091	14.4013	0.717719	1.0527	0.795929	0.912439	129.028	6935.42	980.279	1.04451	0.730571	15.3946	23.4428	40.7768	1762.88	2250.14	2.78694	-0.0147441	0.526181	5.91398	3945.95	1153.13	0.984493	1.14645	3.38753	0.0438337	1.03956	5.75077	-2.32956	0.84919	1.52	1.97628
J21	287	1.5 μM	4008	Manidipine (Manyper)	1097.37	154	7	0.0454545	13.4814	0.674886	1.08293	0.835689	0.837216	125.318	7611.56	1436.91	1.04514	0.704204	15.8378	20.2065	42.6286	1917.65	2134.15	3.183	0.500454	0.830167	5.79684	6606.04	2586.21	0.979693	1.22383	3.19438	-0.608973	0.528023	5.7577	-0.915731	1.09723	-0.719	0.988142
J22	287	0.14 μM	4008	Manidipine (Manyper)	1060.88	118	7	0.059322	14.5471	0.69091	1.09411	0.838014	0.8301	143.317	8599.77	1760.4	1.04217	0.727296	17.8535	23.55	65.4739	1990.78	1821.92	2.61747	0.464661	0.856505	5.96994	7170	2721.46	0.977781	1.30331	3.24057	-0.408482	0.624073	5.78697	-0.272303	1.06076	0.73	1.28961
J23	287	7.2 μg/mL		P4G11	2188.9	158	27	0.170886	22.2548	0.769839	1.05177	0.87566	0.846763	209.392	9640.51	2607.99	1.08511	0.67322	29.3738	33.6729	51.1845	1568.71	1687.36	1.11497	0.477046	0.826345	6.8319	9396.9	4962.67	0.878518	1.70783	1.10075	-0.55199	0.487213	6.8419		2.18863		3.71491
J03	287	1.5 μM	71157	Nefiracetam (Translon)	1249.13	125	5	0.04	14.6556	0.693181	1.08637	0.839863	0.868671	135.275	7541.67	1251.68	1.03736	0.746899	17.2641	22.7861	59.6753	1779.7	1754.29	2.7847	0.120256	0.682197	5.91988	5703.28	2205.89	0.98757	1.19035	3.04169	-0.426354	0.653223	5.8294	1.06903	1.24898	0.674	0.869565
J04	287	0.14 μM	71157	Nefiracetam (Translon)	1120.71	102	1	0.00980392	12.9699	0.727488	1.06851	0.85255	0.855032	124.317	7169.24	1367.73	1.04357	0.747279	16.7265	19.9704	75.6194	1812.44	1780.63	3.35405	0.0807844	0.748907	5.71513	6785.51	2724.78	0.975181	1.29397	3.35734	-0.426608	0.575054	5.70597	-1.56983	1.12058	-1.81	0.213129
J05	287	14 μM	3678	Alverine Citrate	1012.73	111	6	0.0540541	13.7734	0.632484	1.09035	0.84316	0.842682	125.818	6962.67	1258.55	1.03348	0.745723	16.7316	22.5264	63.3413	1806.42	1422.95	3.04652	0.0860922	0.708667	5.81882	7066.33	2973.52	0.957096	1.25332	3.18787	-0.735519	0.368548	5.78559	1.53625	1.01261	0.328	1.17509
J06	287	1.5 μM	3678	Alverine Citrate	1167.41	123	2	0.0162602	14.3489	0.699409	1.0678	0.831075	0.841197	132.566	7050.75	1431.34	1.0389	0.742662	17.1042	21.7185	52.1405	1802.46	1927.09	3.07168	0.204251	0.783642	5.81751	8276.07	3770.33	0.953893	1.38759	3.16972	-0.692145	0.489274	5.79984	-0.000282632	1.16727	-1.3	0.353482
J07	287	0.14 μM	3678	Alverine Citrate	1133.85	146	5	0.0342466	13.0318	0.699092	1.0913	0.853496	0.834431	120.193	7176.1	1284.99	1.03517	0.720732	16.1595	20.8168	70.5013	1892.59	1937.56	3.35097	0.242294	0.802721	5.72087	7043.67	2229.78	0.965976	1.17072	3.47997	-0.897929	0.306242	5.68512	-1.08207	1.13371	-1.57	0.744491
J08	287	14 μM		Thiostrepton	1859.1	6	1	0.166667	20.9311	0.773415	1.03922	0.807502	0.776316	176.054	5971.59	1256.96	1.07595	0.695686	21.8093	33.2346	45.0216	1177.27	1908.89	1.9114	-0.353247	0.415322	6.27339	4637.82	2271.99	0.994713	1.06211	5.55556	0.149668	0.52454	5.19296	6.82215	1.85888	6.56	3.62319
J09	287	1.5 μM		Thiostrepton	992.3	189	12	0.0634921	13.1722	0.64198	1.09522	0.842383	0.851449	126.733	6888.18	1138.55	1.04175	0.751266	16.7999	21.4783	70.3477	1596.9	2008.99	3.30962	0.383092	0.838345	5.73381	8561.33	3251.57	0.972498	1.32691	3.41783	-0.648422	0.35897	5.71241	0.631187	0.99218	0.807	1.38026
K10	287	1.5 μM	4810	Moxonidine	1044.83	181	7	0.038674	10.8411	0.724188	1.06596	0.85121	0.892863	97.4482	7419.15	1266.32	1.02501	0.782877	12.8919	17.1342	71.2527	1729.37	2065.42	4.53879	0.241718	0.74358	5.40636	8044.35	2523.29	0.987534	1.18818	4.67633	-0.917221	0.384644	5.38361	0.185437	1.04471	-1.21	0.84074
K11	287	0.14 μM	4810	Moxonidine	1012.73	140	5	0.0357143	11.4429	0.70374	1.07251	0.830968	0.875206	109.235	6760.5	1203.92	1.02613	0.759111	14.9154	18.2122	57.3384	2033.91	1816.48	4.16093	0.0931638	0.700262	5.50768	8619	3014.32	0.98424	1.26165	4.08058	-0.696893	0.491144	5.50632	-1.02532	1.01261	-1.54	0.776398
K12	287	14 μM	6872	Salicylanilide	1190.76	173	14	0.0809249	13.2269	0.654395	1.09759	0.828129	0.838416	118.07	7414.3	1355.89	1.02258	0.775413	15.4712	19.7017	66.0139	1589.28	1659.86	3.18734	0.47872	0.74499	5.75733	10497.2	3298.87	0.964104	1.30557	3.92063	-0.746369	0.285563	5.63047	0.433565	1.19062	0.244	1.75924
K13	287	1.5 μM	6872	Salicylanilide	1081.31	172	14	0.0813953	9.73614	0.679385	1.0777	0.848508	0.87808	89.3209	6996.05	1183.18	1.03949	0.75987	13.3725	14.6364	38.0181	1849.77	1839.31	5.60158	-0.0720079	0.760016	5.20902	7618.9	2718.35	0.992767	1.19004	5.74609	-0.814533	0.442265	5.1961	-0.0399033	1.08118	-0.0121	1.76946
K14	287	0.14 μM	6872	Salicylanilide	1078.4	176	16	0.0909091	12.4808	0.701502	1.06819	0.850817	0.86571	115.154	6948.75	1111.54	1.04527	0.730444	16.2044	19.0598	62.9583	1839.27	1848.59	3.58761	0.614238	0.783334	5.66038	7920.93	2604.16	0.981445	1.2662	3.49041	-0.814094	0.432418	5.6813	-0.826928	1.07827	1.57	1.97628
K15	287	14 μM	5212	Sildenafil citrate	1144.06	177	12	0.0677966	14.114	0.655331	1.11018	0.831746	0.838037	129.736	7609.47	1340.31	1.03754	0.757407	16.2423	21.8006	53.134	1595.14	1734.28	2.94184	0.409075	0.788281	5.87313	10987.5	4547.99	0.966316	1.37645	2.90723	-0.613658	0.425051	5.87343	-0.674491	1.14393	0.483	1.47384
K16	287	1.5 μM	5212	Sildenafil citrate	1152.82	143	15	0.104895	13.6507	0.680708	1.06802	0.821643	0.844524	125.111	7571.43	1489.07	1.04673	0.724043	18.2064	20.8211	56.69	1892.35	1827.84	2.95917	0.392437	0.85629	5.84976	9171.08	3656.48	0.96022	1.31998	3.12265	-0.504576	0.500622	5.80174	-0.714729	1.15268	2.04	2.28033
K17	287	0.14 μM	5212	Sildenafil citrate	1037.54	146	10	0.0684932	14.9527	0.71278	1.06578	0.821324	0.84298	136.984	7596.94	1305.71	1.03579	0.727215	18.0789	22.8067	58.2825	2134.58	1613.89	2.63333	0.575957	0.763227	5.98944	9747.41	4174.77	0.982274	1.25781	2.82138	-0.728872	0.410917	5.88812	0.528313	1.03741	0.0138	1.48898
K18	287	14 μM	71651	Betamipron	1091.53	180	9	0.05	11.2746	0.693415	1.06763	0.85471	0.866437	103.903	7953.63	1359.74	1.02276	0.771928	13.4993	17.4738	67.7941	1706.22	1925.26	4.50771	0.263897	0.743068	5.42466	9647.42	3630.75	0.991861	1.22448	4.65071	-0.650418	0.482498	5.40007	0.134218	1.0914	-0.906	1.08696
K19	287	1.5 μM	71651	Betamipron	1071.1	179	15	0.0837989	15.8091	0.681168	1.08135	0.852048	0.860082	151.065	8473.27	1660.17	1.04523	0.721521	20.6264	24.0609	71.8534	2079.6	1586.92	2.24501	0.509335	0.831526	6.14649	8748.09	3780.37	0.960587	1.31614	2.14896	-0.600889	0.410485	6.1733	-0.302927	1.07097	0.936	1.82171
K02	287	DMSO		DMSO	1053.59	105	5	0.047619	15.2693	0.681052	1.07226	0.84215	0.866234	143.817	6865.33	1341.57	1.0415	0.742985	18.393	23.753	37.6852	1555.68	1861.05	2.61302	0.129323	0.710341	6.0004	7835.8	3348.03	0.955553	1.53522	2.59728	-0.48581	0.608004	5.98587		1.05346		1.0352
K20	287	0.14 μM	71651	Betamipron	1155.74	147	7	0.047619	12.8149	0.64576	1.08707	0.840025	0.853294	122.316	7894.89	1356.24	1.03571	0.742706	16.1357	19.8015	73.2744	1852.94	1926.27	3.42504	0.344747	0.822618	5.7114	9478.79	2982.96	0.952604	1.31513	3.24354	-0.70359	0.348281	5.74025	0.0854653	1.1556	-0.886	1.0352
K21	287	14 μM	16760703	Valproic acid sodium salt (Sodium valproate)	1094.45	120	9	0.075	13.8935	0.663401	1.08275	0.839311	0.851089	130.65	8136.24	1710.96	1.0335	0.730093	17.9891	20.948	52.3213	2175.68	1719.26	2.74162	0.641911	0.924403	5.91816	9702.02	3868.07	0.946631	1.40694	3.02058	-0.625435	0.501698	5.8465	-1.50015	1.09432	0.668	1.63043
K22	287	1.5 μM	16760703	Valproic acid sodium salt (Sodium valproate)	1117.8	120	16	0.133333	13.9411	0.618833	1.09778	0.812593	0.813292	129.149	9290.77	1793.51	1.04015	0.736837	16.3231	21.5415	57.614	1603.43	1865.48	2.90567	0.458133	0.872069	5.87111	7970.63	2772.12	0.995245	1.31258	3.00327	-0.39372	0.455516	5.85928	-1.4683	1.11766	4.43	2.89855
K23	287	7.2 μg/mL		P4G11	2381.52	152	20	0.131579	23.6838	0.805611	1.03555	0.887764	0.85194	225.061	9533.65	2940.31	1.09266	0.672449	31.1693	35.8268	39.4972	1860.98	1664.89	0.992425	0.922042	0.987859	6.94917	10608	4975.67	0.842965	2.20195	1.0195	-0.550088	0.468714	6.94032		2.38123		2.86041
K03	287	14 μM	18343	Doxifluridine	884.314	46	1	0.0217391	14.7733	0.703681	1.07839	0.862523	0.864576	139.814	7170.65	1051.15	1.03431	0.780475	18.0604	21.7135	58.7429	1909.69	1912.33	2.62467	-0.25717	0.56022	5.97308	2364.18	789.2	1.00005	0.99422	5.53449	0.0936991	0.53695	5.28797	-3.7092	0.884208	-0.686	0.47259
K04	287	1.5 μM	18343	Doxifluridine	1168.87	130	1	0.00769231	15.4591	0.682085	1.09595	0.821564	0.840918	147.234	6797.85	1436.98	1.04247	0.735154	19.032	23.9647	35.5946	1902.88	1851.35	2.51485	0.497144	0.833007	6.05538	6847.11	2974.63	0.976698	1.21973	2.43259	-0.543995	0.558014	6.02918	0.0542089	1.16873	-2.07	0.167224
K05	287	0.14 μM	18343	Doxifluridine	1254.97	121	4	0.0330579	15.2128	0.6897	1.09144	0.849754	0.849217	144.232	7063.49	1422.47	1.05119	0.726215	19.9504	22.748	59.9699	1941.86	1936.25	2.36726	0.232442	0.747125	6.06417	9857.31	4299.85	0.930583	1.49958	2.39429	-0.803028	0.506904	6.06918	1.54631	1.25482	-0.915	0.718649
K06	287	14 μM	2754	Cilostazol	1231.62	165	5	0.030303	13.3982	0.700214	1.06285	0.847885	0.871379	123.488	7090.37	1406.95	1.04396	0.737917	16.8977	20.8211	52.0181	1801.37	1737.31	3.04581	0.428268	0.834266	5.84436	9254.52	3395.39	0.963197	1.33107	3.44579	-0.58284	0.454559	5.79824	2.58908	1.23147	-0.719	0.658762
K07	287	1.5 μM	2754	Cilostazol	1167.41	141	10	0.070922	12.9279	0.695411	1.09048	0.854314	0.863599	118.485	6795.08	1183.94	1.03289	0.730165	17.0489	19.6363	43.9202	1654.14	1754.59	3.3075	0.470827	0.840463	5.7294	5666.53	1522.42	0.990112	1.1187	3.55102	-0.706114	0.528832	5.6792	0.337289	1.16727	0.184	1.54178
K08	287	0.14 μM	2754	Cilostazol	1180.54	182	14	0.0769231	12.1992	0.705429	1.07641	0.854313	0.856843	112.738	8272.69	1548.43	1.03517	0.734001	15.8198	18.6627	75.1652	2006.11	1905.19	3.63868	0.300369	0.715538	5.62632	8709.19	3813.59	0.976265	1.20969	3.56931	-0.699517	0.43441	5.64038	0.829781	1.1804	1.74	1.67224
K09	287	14 μM	4810	Moxonidine	1021.48	162	5	0.0308642	12.0674	0.676063	1.08282	0.806258	0.854023	110.236	7184.73	1207.37	1.02783	0.780772	13.9701	18.997	57.317	1511.2	1782.25	3.71129	0.0368257	0.719717	5.61653	7415.22	2326.35	0.986251	1.14267	4.38666	-0.651533	0.392198	5.52043	-0.527993	1.02136	-1.04	0.670961
L10	287	14 μM	13559281	Ulipristal		1	1	1																													0	49.2	21.7391
L11	287	1.5 μM	13559281	Ulipristal	1071.1	120	2	0.0166667	12.9792	0.684487	1.07701	0.845805	0.85544	123.61	7294.16	1199.1	1.04248	0.73304	15.6708	19.7769	54.0751	1773.75	1694.12	3.18203	0.376152	0.762415	5.76793	5996.74	1758.04	0.98817	1.11138	3.34101	-0.718767	0.396534	5.76055	0.376261	1.07097	-2.12	0.362319
L12	287	0.14 μM	13559281	Ulipristal	1050.67	166	15	0.0903614	11.5586	0.667338	1.07405	0.825225	0.87357	106.819	7338.44	1155.59	1.03898	0.768307	13.2971	18.2945	44.0388	1897.79	1904.21	4.24865	0.242472	0.727649	5.48662	6913.33	1751.67	0.996294	1.11437	4.15686	-0.60193	0.478941	5.5012	0.0587276	1.05054	1.15	1.96438
L13	287	14 μM		Apatinib (YN968D1)	1254.97	203	15	0.0738916	16.0713	0.700397	1.08443	0.838537	0.830389	150.479	7518.71	1510.74	1.04864	0.740607	20.2223	24.8037	49.6765	1769.12	1740.62	2.25546	0.49308	0.809376	6.10996	10770	4795.11	0.950318	1.4623	2.19154	-0.630006	0.460805	6.14872	3.45464	1.25482	0.0121	1.60634
L14	287	1.5 μM		Apatinib (YN968D1)	980.625	178	6	0.0337079	12.2968	0.731245	1.05332	0.853157	0.869003	112.652	7753.66	1436.6	1.04557	0.749632	15.5885	18.1137	53.736	2013.44	1719.6	3.65429	0.207371	0.731375	5.62567	9021.12	3813.9	0.970918	1.21192	3.80039	-0.516182	0.509418	5.57925	0.517315	0.980508	-0.988	0.73278
L15	287	0.14 μM		Apatinib (YN968D1)	1030.24	181	20	0.110497	12.7043	0.663387	1.08655	0.822776	0.864114	121.401	7299.63	1486.33	1.02949	0.764464	16.45	19.8643	75.1134	2176.42	2144.16	3.52802	0.415115	0.853753	5.67063	10271.5	3129.87	0.97841	1.28421	3.60789	-0.591768	0.41957	5.63226	-0.646238	1.03012	3.12	2.40211
L16	287	14 μM	5215	Sulfadiazine	1055.05	154	5	0.0324675	14.2646	0.645029	1.10852	0.84472	0.832597	136.276	7529.65	1442.91	1.03166	0.783244	17.309	21.7286	72.8202	1865.42	1474.08	2.7779	0.559215	0.814844	5.90521	8378.2	3452.42	0.977303	1.42114	2.89768	-0.489749	0.48407	5.90459	-1.75173	1.05492	-1.31	0.705816
L17	287	1.5 μM	5215	Sulfadiazine	1180.54	136	6	0.0441176	14.1139	0.69756	1.07999	0.835361	0.860905	130.565	7676.82	1409.49	1.0495	0.729883	18.0584	22.3302	63.8924	1971.28	1616.61	2.64884	0.396705	0.773832	5.96515	9570.34	3425.4	0.958829	1.3001	2.81953	-0.651538	0.382379	5.99396	-0.0535142	1.1804	-0.84	0.959079
L18	287	0.14 μM	5215	Sulfadiazine	1161.57	171	11	0.0643275	11.8181	0.695101	1.08218	0.8116	0.856405	111.823	7927.86	1556.85	1.04303	0.743224	15.606	18.3612	48.5625	1773.28	1656.74	3.78283	0.454795	0.849823	5.58783	10452.6	3521.74	0.971221	1.32808	3.75919	-0.521066	0.447613	5.60301	0.0129492	1.16143	-0.00606	1.39842
L19	287	14 μM	5510	Tolnaftate	1028.78	162	9	0.0555556	13.5318	0.679596	1.06742	0.841832	0.833417	127.941	7689.49	1475.43	1.0504	0.72729	16.5262	21.111	60.7615	1824.37	1481.83	3.13336	0.412617	0.882072	5.78206	9166.57	3380.4	0.963152	1.35978	3.08871	-0.697659	0.440106	5.8046	-1.31256	1.02866	-0.119	1.20773
L02	287	DMSO		DMSO	948.522	79	1	0.0126582	11.8107	0.718312	1.07858	0.867801	0.878493	109.235	7759.43	1366.27	1.04677	0.728498	15.1023	17.8979	50.9905	1881.21	1825.4	3.85343	-0.0076708	0.627107	5.57143	4551.44	1469.42	0.991817	1.08497	4.6659	-0.468683	0.51675	5.43088		0.948408		0.275179
L20	287	1.5 μM	5510	Tolnaftate	1075.48	152	10	0.0657895	14.8939	0.666757	1.10093	0.823808	0.832663	141.816	7920.17	1366.31	1.04357	0.723693	19.0881	22.6829	57.4855	1821.32	1761.07	2.69841	0.446538	0.776173	5.954	9185.09	3748.39	0.952631	1.41435	2.50567	-0.523134	0.543954	6.00395	-2.64599	1.07535	0.474	1.43021
L21	287	0.14 μM	5510	Tolnaftate	1100.29	160	13	0.08125	13.2355	0.648624	1.09361	0.849406	0.844071	120.986	8765.09	1599.74	1.03548	0.731939	16.3057	19.9903	42.5332	1783.99	2091.56	3.30049	0.685911	0.850747	5.73299	7858.01	3076.55	0.975303	1.26823	3.502	-0.567076	0.470485	5.69281	0.544652	1.10015	1.41	1.7663
L22	287	14 μM	5280723	Alprostadil (Caverject)	1082.77	92	5	0.0543478	13.9748	0.733114	1.05592	0.833881	0.838231	124.489	9173.92	1734.09	1.05638	0.726462	17.991	22.3531	31.1287	1745.98	1880.83	2.83976	-0.00661934	0.677414	5.87891	8181.53	4052.85	0.975926	1.42484	3.14658	-0.418392	0.666299	5.7856	2.1356	1.08264	0.736	1.18147
L23	287	7.2 μg/mL		P4G11	2258.94	169	26	0.153846	22.4707	0.759371	1.05192	0.866065	0.850186	211.723	9839.75	2649.26	1.08671	0.666671	27.9571	33.7433	51.755	1492.15	1696.26	1.14097	0.674641	0.967257	6.82011	9034.68	4215.75	0.884203	1.71383	1.12062	-0.710674	0.44009	6.82942		2.25867		3.34448
L03	287	0.14 μM	16760703	Valproic acid sodium salt (Sodium valproate)	1078.4	112	2	0.0178571	13.0666	0.667811	1.09973	0.839741	0.82999	121.901	7728.91	1372.08	1.03263	0.770129	17.071	19.4523	63.0137	1644.02	1845.89	3.10547	0.255406	0.69174	5.77646	6396.44	2715.77	0.977071	1.27911	3.91448	-0.640409	0.56495	5.62896	-2.82153	1.07827	-0.473	0.388199
L04	287	14 μM	2474	Bupivacaine hydrochloride (Marcain)	916.418	104	7	0.0673077	13.3214	0.626894	1.10109	0.810847	0.862239	121.401	7676.74	1341.52	1.03857	0.744301	17.0126	20.5318	52.1842	1787.09	1855.62	3.0718	0.257329	0.84712	5.81784	6080.85	2473.78	0.981341	1.28109	3.34498	-0.308867	0.714515	5.73291	-2.91762	0.916308	1.45	1.46321
L05	287	1.5 μM	2474	Bupivacaine hydrochloride (Marcain)	843.455	109	5	0.0458716	11.9165	0.639299	1.11051	0.787067	0.860345	111.651	7425.32	1478.81	1.04574	0.740756	14.1751	18.8034	54.7329	1867.06	2357.41	3.69622	0.264515	0.725845	5.62092	7905.45	2299.7	0.986496	1.21883	3.7157	-0.670348	0.547511	5.60165	-1.35545	0.843353	0.167	0.997208
L06	287	0.14 μM	2474	Bupivacaine hydrochloride (Marcain)	1024.4	119	4	0.0336134	13.3052	0.678613	1.10771	0.850449	0.85093	124.11	7275.27	1436.8	1.03425	0.739334	16.976	19.9719	58.2825	1684.79	1742.46	3.21095	0.411125	0.86849	5.7592	8178.87	2774.08	0.95111	1.30423	3.67761	-0.757532	0.413306	5.67376	-0.649443	1.02428	-0.132	0.730727
L07	287	14 μM	16490	Flumethasone	1075.48	146	7	0.0479452	14.3549	0.711813	1.06341	0.853319	0.847831	134.982	7117.39	1380.8	1.04659	0.730613	18.7392	21.8332	53.3205	1722.49	2005.15	2.76787	0.551957	0.865335	5.92997	10018	4874.52	0.94193	1.4922	2.57017	-0.873693	0.416619	5.9826	0.246693	1.07535	-0.597	1.04229
L08	287	1.5 μM	16490	Flumethasone	1170.33	163	6	0.0368098	13.4079	0.663562	1.10955	0.789528	0.819887	127.648	7316.31	1449.53	1.03616	0.748107	16.6041	21.6966	49.3548	1627.02	1681.9	3.28112	0.392884	0.88798	5.73527	10311.9	4141.47	0.977021	1.38961	3.35293	-0.513573	0.496661	5.7465	1.86922	1.17019	0.0629	0.800213
L09	287	0.14 μM	16490	Flumethasone	1047.75	149	4	0.0268456	13.912	0.63737	1.10129	0.816439	0.847688	127.734	7884.85	1556.71	1.04034	0.745786	17.8763	21.7418	56.5866	1682.83	2131.8	2.8107	0.165064	0.740645	5.89286	7845.67	2425.47	0.984802	1.19271	2.82754	-0.693316	0.561768	5.88635	0.392401	1.04763	-0.835	0.583601
M10	287	0.14 μM	135409400	Anagrelide HCl	1117.8	166	10	0.060241	12.8817	0.702402	1.06868	0.853933	0.861118	121.194	7185.69	1360.29	1.03959	0.759766	15.7978	19.5553	60.2411	1891.04	2112.57	3.26526	0.314959	0.758609	5.74723	6540.3	2414.33	0.987655	1.17496	3.15191	-0.54657	0.485637	5.76872	-0.399937	1.11766	0.0337	1.30959
M11	287	14 μM	42574	Closantel	1050.67	177	12	0.0677966	13.0128	0.663313	1.09369	0.830447	0.842423	119.485	7761.55	1269.38	1.03751	0.752199	17.5144	20.1965	55.1922	1727.36	2088.48	3.38345	0.380899	0.724236	5.74199	7808.73	2251.71	0.989447	1.17672	3.44579	-0.656174	0.529271	5.67849	-0.0823577	1.05054	0.25	1.47384
M12	287	1.5 μM	42574	Closantel	1208.27	170	14	0.0823529	15.0543	0.671837	1.09541	0.851436	0.831276	144.646	7520.12	1340.86	1.03637	0.740479	17.7568	23.4029	57.6626	1423.46	1733.88	2.5131	0.277779	0.781721	5.99984	8817.75	3622.55	0.9786	1.35254	2.51159	-0.783722	0.399771	6.01979	0.0222701	1.20813	0.439	1.79028
M13	287	0.14 μM	42574	Closantel	1234.54	141	11	0.0780142	12.281	0.687422	1.09241	0.836585	0.851291	112.237	7179.54	1228.8	1.03684	0.755636	15.3903	18.1788	50.741	1773.27	1876.54	3.8098	0.136785	0.670653	5.59557	7437.5	2176.55	0.982019	1.21257	3.75857	-0.704754	0.317846	5.58815	0	1.23439	-0.0673	1.69596
M14	287	14 μM	946	Sodium nitrite	1246.21	149	4	0.0268456	15.0446	0.705237	1.06521	0.861936	0.848598	145.232	7968.85	1619.31	1.05203	0.734047	18.7905	23.2613	61.1361	1778.58	2006.65	2.60705	0.287141	0.811417	5.97357	9321.05	4395.16	0.934574	1.48661	2.6161	-0.43748	0.580214	5.95432	0.490667	1.24606	-1.64	0.583601
M15	287	1.5 μM	946	Sodium nitrite	1180.54	168	8	0.047619	14.0418	0.627464	1.11018	0.820535	0.815113	126.526	7036.17	1341.33	1.0446	0.745996	17.1132	23.0281	57.4627	1711.09	1689.7	3.11894	0.574082	0.857623	5.81145	9455.42	3745.56	0.960474	1.32451	2.93163	-0.521138	0.48368	5.86184	0.822184	1.1804	-0.446	1.0352
M16	287	0.14 μM	946	Sodium nitrite	1006.89	153	9	0.0588235	12.1837	0.699649	1.07675	0.849215	0.85855	117.984	7824.9	1568.72	1.04169	0.749273	15.9373	19.1898	56.0494	1612.93	1616.61	3.75321	0.116529	0.681401	5.61192	10494.7	4273.37	0.960821	1.40439	3.54954	-0.750026	0.345839	5.64794	-0.178134	1.00677	-0.236	1.27877
M17	287	14 μM	40000	Budesonide	1786.14	116	11	0.0948276	17.2201	0.615278	1.10535	0.848215	0.807507	164.646	8175.66	1560.35	1.03692	0.786219	19.8663	27.2961	66.0346	2083.22	1834.25	2.19944	0.25161	0.743827	6.15561	11609.1	5045.05	0.939478	1.41284	2.35919	-0.422032	0.511982	6.09643	9.92407	1.78592	1.5	2.06147
M18	287	1.5 μM	40000	Budesonide	1044.83	127	8	0.0629921	14.121	0.599903	1.14165	0.814132	0.831677	137.398	8172.19	1459.9	1.03342	0.750236	18.5626	21.8868	54.4865	1726.31	1618.04	2.70786	0.355544	0.718749	5.9339	9639.11	3992.05	0.96218	1.29923	2.6609	-0.773172	0.364438	5.94679	-1.25009	1.04471	-0.369	1.36939
M19	287	0.14 μM	40000	Budesonide	1161.57	139	4	0.028777	14.336	0.677701	1.08573	0.830593	0.837414	133.981	8291.76	1512.05	1.03479	0.726986	16.4294	21.4759	40.7346	1514.91	1840.84	2.74376	0.631159	0.789918	5.93669	10036.2	4497.7	0.960411	1.41178	2.92688	-0.664238	0.495069	5.85469	-0.147759	1.16143	-1.81	0.625586
M02	287	DMSO		DMSO	1079.86	102	3	0.0294118	13.4666	0.712834	1.07188	0.84144	0.845904	125.733	7331.25	1299.95	1.03875	0.775512	15.3768	21.0272	50.5784	2024.87	1622.88	3.35969	0.0066117	0.578714	5.74525	5029	1909.04	0.985126	1.21569	4.08257	-0.286797	0.782109	5.54285		1.07973		0.639386
M20	287	14 μM	2333	Benzbromarone	1034.62	124	5	0.0403226	15.8663	0.736467	1.07268	0.887887	0.844572	147.856	8268.81	1705.2	1.05906	0.701822	20.8985	24.4112	45.3462	1792.56	1758.53	2.089	0.130587	0.712086	6.19874	8715.02	4154.39	0.955993	1.51513	2.10931	-0.51612	0.573762	6.20339	0.147576	1.03449	-1.15	0.876578
M21	287	1.5 μM	2333	Benzbromarone	1135.31	124	11	0.0887097	15.0661	0.699363	1.06609	0.852144	0.838583	139.814	8749.75	1711.38	1.05587	0.713951	17.5727	23.413	60.1791	1474.02	1925.43	2.3359	0.566484	0.828284	6.08857	7177.81	3053.73	0.96241	1.26449	2.81166	-0.376432	0.642828	5.89301	-1.16013	1.13517	1.5	1.92847
M22	287	0.14 μM	2333	Benzbromarone	1092.99	132	5	0.0378788	13.5485	0.703727	1.0821	0.801734	0.830675	129.65	8657.59	1781.7	1.04159	0.741242	16.4746	20.8965	67.6149	1487.73	1510.42	3.01299	0.814512	0.950947	5.82652	8102.2	2826.37	0.978551	1.23039	3.28931	-0.252907	0.689862	5.77859	1.70792	1.09286	-0.415	0.823452
M23	287	7.2 μg/mL		P4G11	2679.21	162	23	0.141975	24.7324	0.797267	1.03485	0.886876	0.85426	231.43	9974.11	3037.8	1.09398	0.660533	31.96	36.4656	43.887	1778.66	1785.18	0.988381	0.573741	0.836345	6.98872	11561.4	6320.9	0.846599	2.16425	0.879655	-0.611106	0.502166	7.06361		2.67889		3.08642
M03	287	1.5 μM	5280723	Alprostadil (Caverject)	1129.47	138	2	0.0144928	13.3184	0.694491	1.07732	0.839803	0.864084	130.15	7563.89	1300.23	1.04132	0.753623	16.9625	20.9486	48.9765	1821.6	1745.39	3.07627	0.134377	0.675006	5.80795	7382.67	3502.44	0.993623	1.32581	3.7445	-0.371714	0.747211	5.61115	-1.21892	1.12933	-0.942	0.31506
M04	287	0.14 μM	5280723	Alprostadil (Caverject)	1287.07	115	7	0.0608696	14.617	0.701467	1.07585	0.836798	0.853392	137.105	8212.03	1678.18	1.04067	0.752713	18.2625	22.4487	52.7332	1947.21	1681.13	2.57884	0.394409	0.778003	5.98254	8229.1	4299.98	0.944047	1.55161	2.61565	-0.565483	0.463724	5.95999	-0.752575	1.28692	0.818	1.32325
M05	287	14 μM	521951	Dibucaine HCL	1421.32	105	7	0.0666667	16.5754	0.673676	1.09267	0.871017	0.826424	154.482	7337.08	1438.81	1.05594	0.720172	20.684	25.9892	68.0922	1692.73	2046.35	2.19525	0.0846789	0.702651	6.16209	6632.3	2473.08	0.975561	1.31885	2.23992	-0.583433	0.483399	6.11255	5.55847	1.42115	0.955	1.44928
M06	287	1.5 μM	521951	Dibucaine HCL	1351.28	129	4	0.0310078	17.2852	0.710966	1.05841	0.865143	0.848747	165.561	7362.86	1558.17	1.04873	0.740207	21.3805	27.2582	55.2249	1963.04	1561.17	2.07091	0.377099	0.73857	6.19704	8285.64	3280.35	0.934706	1.45573	2.09919	-0.552687	0.515567	6.18717	0.158887	1.35112	-0.561	0.674082
M07	287	0.14 μM	521951	Dibucaine HCL	1272.48	135	12	0.0888889	16.9538	0.65372	1.09519	0.822404	0.845093	161.144	7254.45	1500.61	1.05039	0.726187	20.3924	25.7161	52.4419	1915.03	1601.92	2.26839	0.166964	0.677263	6.16127	8621.04	3988.43	0.931931	1.42055	2.26795	-0.499001	0.508833	6.12135	0.946012	1.27233	1.24	1.93237
M08	287	14 μM	135409400	Anagrelide HCl	1119.26	134	7	0.0522388	12.7441	0.618755	1.10107	0.795665	0.851449	118.485	7203.22	1379.84	1.03405	0.75649	15.3446	20.6611	49.8312	1786.62	1795.63	3.37988	0.399066	0.752424	5.71823	7556.11	2843.75	0.982062	1.20565	3.6071	-0.549484	0.55356	5.65554	1.20801	1.11912	0.572	1.13563
M09	287	1.5 μM	135409400	Anagrelide HCl	1195.14	144	11	0.0763889	13.4753	0.673851	1.07561	0.844008	0.869884	122.902	6802.75	1221.82	1.03929	0.749206	16.8064	21.7024	59.8979	1759.05	1874.77	2.87606	0.600985	0.869253	5.87045	7448.75	2616.71	0.982027	1.14747	3.0302	-0.654326	0.375528	5.84064	-0.35515	1.19499	1.45	1.66063
N10	287	1.5 μM	8593	Cinchophen	1120.71	151	9	0.0596026	13.9401	0.71544	1.06696	0.872889	0.861825	128.735	6833.36	1304.27	1.04804	0.723036	17.3402	20.8055	62.6556	1998.54	1928.75	3.12581	0.492593	0.827681	5.825	7693.36	2607.19	0.973105	1.28755	3.12026	-0.65807	0.418083	5.84667	1.60797	1.12058	-0.0337	1.29571
N11	287	0.14 μM	8593	Cinchophen	1037.54	138	12	0.0869565	11.21	0.644028	1.09177	0.822214	0.866551	99.5711	7377.69	1221.8	1.03692	0.751055	14.9909	17.4926	68.4002	1712.52	1734.05	4.27841	0.0798889	0.60713	5.48189	5236.92	1950.35	0.982658	1.1046	4.30658	-0.33511	0.563439	5.47312	1.52381	1.03741	1.21	1.89036
N12	287	14 μM	3957	Loratadine	1152.82	72	5	0.0694444	13.3923	0.697357	1.08437	0.888426	0.876171	125.318	7425.22	1407.98	1.04785	0.705259	16.2272	19.7373	37.3436	1795.42	1594.49	2.91145	0.2693	0.77196	5.86003	7237.07	3333.67	0.973997	1.30277	3.15615	-0.654759	0.364797	5.81363	-0.774084	1.15268	-0.267	1.50966
N13	287	1.5 μM	3957	Loratadine	1189.3	136	11	0.0808824	12.2985	0.662587	1.08538	0.800396	0.843151	116.483	7660.32	1304	1.03661	0.74222	15.1311	19.8514	57.9767	1778.21	1670.45	3.67185	0.61088	0.913883	5.61733	8145.67	3074.25	0.962171	1.24589	3.76644	-0.676211	0.376239	5.62716	-0.200915	1.18916	0.0477	1.75831
N14	287	0.14 μM	3957	Loratadine	1249.13	145	6	0.0413793	13.3938	0.662844	1.08909	0.820027	0.845151	124.489	7166.11	1396.43	1.04321	0.731252	16.8907	21.6619	62.5988	2036.95	1741.8	2.97143	0.619734	0.907355	5.83021	6097.13	2337.9	0.984333	1.19008	3.05178	-0.590016	0.456169	5.82229	-1.54366	1.24898	-0.917	0.89955
N15	287	14 μM	6918456	Prasugrel (Effient)	1015.65	165	13	0.0787879	17.0588	0.717843	1.06521	0.860252	0.820759	163.231	8212.13	1771.16	1.05205	0.72674	19.7087	26.0014	55.785	1516.68	1598.32	2.04384	0.975769	0.925904	6.21626	8887.77	3223.7	0.94643	1.29626	2.03953	-0.452633	0.505529	6.21705	-0.569581	1.01553	1.14	1.71278
N16	287	1.5 μM	6918456	Prasugrel (Effient)	1053.59	135	4	0.0296296	12.9344	0.655979	1.09165	0.82165	0.852875	120.486	8171.87	1752.51	1.03761	0.744544	14.4511	19.6007	56.9288	1890.27	1817.51	3.55556	0.364576	0.80865	5.65757	8236.29	2088.49	0.955544	1.25855	3.64944	-0.613474	0.544049	5.61538	0.143848	1.05346	-1.79	0.644122
N17	287	0.14 μM	6918456	Prasugrel (Effient)	987.922	164	13	0.0792683	12.484	0.673129	1.10222	0.829744	0.859373	112.237	8412.96	1689.41	1.03819	0.751879	15.5623	19.2732	63.9033	1606.83	1641.29	3.61641	0.580779	0.829636	5.63698	8102.32	2937.65	0.984003	1.23538	4.01562	-0.617103	0.356714	5.56648	0.358128	0.987803	0.661	1.72322
N18	287	14 μM	4761	Pheniramine Maleate	1126.55	127	9	0.0708661	12.0976	0.649994	1.10126	0.819879	0.84343	111.322	9117.87	1691.49	1.04515	0.75338	14.933	18.901	53.2315	1852.67	1828.12	3.81695	0.384083	0.834402	5.59164	7838.67	3115.65	0.988559	1.19569	3.9786	-0.671769	0.425136	5.55356	-1.00435	1.12642	0.00606	1.54057
N19	287	1.5 μM	4761	Pheniramine Maleate	1106.12	141	12	0.0851064	13.8955	0.717548	1.06384	0.838961	0.860767	130.858	9609.59	2152.84	1.05049	0.712227	16.9073	20.2363	51.9241	1921.59	2231.84	2.67286	0.733741	0.894955	5.94381	11191	4685.3	0.957015	1.41386	2.89651	-0.696642	0.431707	5.86069	-1.9328	1.10599	1.09	1.85014
N02	287	DMSO		DMSO	971.87	88	3	0.0340909	16.8256	0.726709	1.05736	0.839842	0.857205	165.733	7528.67	1513.47	1.04754	0.745526	20.5937	25.0093	61.845	2079.94	1917.39	2.18718	-0.109034	0.580231	6.14417	8160.44	4221.89	0.963768	1.61106	2.19554	-0.0987649	0.844759	6.1431		0.971753		0.741107
N20	287	0.14 μM	4761	Pheniramine Maleate	1151.36	164	9	0.054878	10.9614	0.694086	1.06699	0.867286	0.852916	104.403	8338.43	1621.69	1.03182	0.77587	14.4281	17.4678	67.6081	1389.33	1669.17	4.31845	0.335949	0.88107	5.45883	10774.2	3786.17	0.97888	1.33399	4.56621	-0.753371	0.30543	5.40827	-0.778942	1.15122	-0.422	1.193
N21	287	14 μM	6041	Phenylephrine HCl	916.418	117	5	0.042735	15.4277	0.679015	1.0919	0.840374	0.824667	143.524	9382.57	2034.43	1.04943	0.726651	19.8878	24.2119	56.1304	1826.14	1776.56	2.4885	0.351276	0.771741	6.02721	6629.84	2857.9	0.941784	1.47407	2.4485	-0.500914	0.592409	6.03678	-1.18619	0.916308	-0.924	0.929023
N22	287	1.5 μM	6041	Phenylephrine HCl	1155.74	129	6	0.0465116	15.794	0.661481	1.11143	0.844819	0.839818	152.895	9560.59	2121.85	1.05179	0.720668	20.189	25.3835	57.2777	1904.51	1789.79	2.15414	0.336247	0.762286	6.16639	7192.16	3207.59	0.956402	1.37766	2.22386	-0.296579	0.639607	6.13504	0	1.1556	0	1.01112
N23	287	7.2 μg/mL		P4G11	1867.86	151	33	0.218543	23.8822	0.772241	1.04676	0.871842	0.838444	224.06	9222.98	2710.91	1.08737	0.660481	30.3533	35.5463	44.7999	1716.91	1495.17	0.999874	0.976962	1.01594	6.94876	7644.93	3724.2	0.870063	1.77129	1.08347	-0.601025	0.511969	6.89013		1.86763		4.75094
N03	287	14 μM	10959536	Esomeprazole sodium (Nexium)	1130.93	96	7	0.0729167	15.8709	0.732742	1.07775	0.8405	0.858036	146.233	7855.42	1523.63	1.05551	0.729687	20.1025	24.5898	53.6217	2059.01	1974.95	2.16583	0.209642	0.811107	6.1694	7890.71	3363.3	0.965641	1.54113	2.28716	-0.573084	0.59257	6.10062	0.968062	1.13079	2.06	1.58514
N04	287	1.5 μM	10959536	Esomeprazole sodium (Nexium)	1098.83	104	4	0.0384615	14.2809	0.707031	1.07043	0.848858	0.847654	137.398	8033.97	1721.12	1.04111	0.768643	17.8645	22.1426	41.978	1785.14	1837	2.63481	0.0119334	0.657749	5.96664	6684.78	3716	0.954795	1.37106	3.06488	-0.556207	0.478145	5.81272	1.1049	1.09869	-0.382	0.83612
N05	287	0.14 μM	10959536	Esomeprazole sodium (Nexium)	1158.66	89	9	0.101124	14.1731	0.699583	1.08068	0.823428	0.843284	131.565	8144.48	1308.85	1.04517	0.774082	18.2844	21.5282	42.0963	1825.44	1691.15	2.82821	0.189036	0.748713	5.90371	5345.73	2771.02	0.98247	1.26465	3.35013	-0.133281	0.75233	5.7781	-1.09553	1.15852	2.71	2.19834
N06	287	14 μM	2130	Amantadine hydrochloride (Symmetrel)	1243.29	135	5	0.037037	13.1405	0.660758	1.07409	0.805628	0.854514	125.318	7621.54	1452.78	1.04031	0.738591	17.3354	20.1501	54.6621	2077.16	1713.33	3.1842	0.326111	0.676413	5.77523	6825.75	2933.51	0.970793	1.28052	2.99811	-0.671439	0.51012	5.82136	0.728325	1.24314	-0.282	0.805153
N07	287	1.5 μM	2130	Amantadine hydrochloride (Symmetrel)	1317.72	110	7	0.0636364	13.7803	0.680203	1.07966	0.823875	0.862688	128.942	7773.63	1513.18	1.0434	0.733873	16.7428	21.5583	59.9448	1642.03	1694.26	2.8622	0.11876	0.666939	5.87541	9065.5	3346.06	0.982424	1.29378	3.42126	-0.297435	0.526735	5.70354	0.720641	1.31756	-0.108	1.3834
N08	287	0.14 μM	2130	Amantadine hydrochloride (Symmetrel)	995.218	134	4	0.0298507	16.9334	0.651676	1.10776	0.839624	0.822503	156.312	7669.28	1754.85	1.06076	0.705134	19.622	26.1682	56.9742	1807.72	1830.35	2.05761	0.122272	0.734584	6.21775	9374.76	4706.14	0.952722	1.42639	2.04417	-0.449574	0.676613	6.19872	0.108656	0.995099	-0.627	0.648929
N09	287	14 μM	8593	Cinchophen	1114.88	138	8	0.057971	12.1673	0.695652	1.07685	0.851035	0.849418	121.28	7395	1470.01	1.03839	0.764609	16.1759	19.7395	54.155	1846.84	1549.28	3.49175	0.597877	0.841708	5.67706	6452.31	1942.18	0.960289	1.24668	4.40818	-0.52719	0.538176	5.48089	0.556815	1.11474	0.457	1.26024
O10	287	14 μM	3559	Haloperidol (Haldol)	1325.01	87	6	0.0689655	14.7975	0.694819	1.09004	0.852919	0.837486	138.813	8245.24	1960.1	1.05979	0.71106	16.8936	23.4788	57.1139	1721.91	1683.45	2.78393	0.37914	0.825308	5.90851	7548.68	2916.43	0.959514	1.39727	2.88395	-0.559641	0.487418	5.88676	3.29993	1.32485	0.692	1.49925
O11	287	1.5 μM	3559	Haloperidol (Haldol)	1062.34	99	3	0.030303	13.9278	0.607276	1.10603	0.819944	0.83838	127.734	7744.53	1414.95	1.0344	0.716681	16.8377	21.7873	55.1191	1880.44	2134.05	2.92178	0.288731	0.715296	5.85477	4688.24	1297.81	0.9934	1.11012	3.49552	-0.188346	0.676553	5.71091	0.860325	1.06222	-1.5	0.658762
O12	287	0.14 μM	3559	Haloperidol (Haldol)	1071.1	140	3	0.0214286	13.805	0.669926	1.07719	0.809455	0.827668	127.148	7864.26	1737.85	1.04459	0.713393	17.0888	20.7958	61.9991	1774.67	1403.26	2.87329	0.748974	0.931357	5.86759	7568.98	3488.99	0.966051	1.40889	3.05766	-0.595262	0.531424	5.84728	0.856107	1.07097	-2.53	0.465839
O13	287	14 μM	4888	Pranoprofen	939.766	80	4	0.05	11.6549	0.721362	1.07093	0.835577	0.89	109.735	7241.73	1432.58	1.03879	0.730241	15.3513	17.9914	55.8079	1929.61	1733.5	3.71031	0.368696	0.867254	5.61411	4910.03	1551.45	0.982674	1.13683	3.9107	-0.802901	0.468004	5.59689	-1.24576	0.939653	-1.32	1.08696
O14	287	1.5 μM	4888	Pranoprofen	1132.39	91	6	0.0659341	12.3855	0.711679	1.07811	0.861587	0.877798	114.067	7804.15	1432.57	1.03456	0.717596	15.7995	18.3377	46.07	1629.61	1771.73	3.62457	0.148414	0.808541	5.64224	4849.89	1734.19	0.996015	1.13508	4.39554	-0.341103	0.616026	5.46018	-1.56106	1.13225	0.599	1.43335
O15	287	0.14 μM	4888	Pranoprofen	1135.31	119	5	0.0420168	13.4233	0.676186	1.07622	0.841273	0.856863	123.109	7684.31	1673.87	1.04399	0.7288	16.4178	20.9275	62.5848	1730.31	1719.65	3.12002	0.704298	0.889739	5.79657	6710.71	2592.77	0.973173	1.2892	3.09074	-0.472865	0.555955	5.79995	-0.0692936	1.13517	-0.534	0.913409
O16	287	14 μM	53245639	Clindamycin	1338.15	168	15	0.0892857	14.2789	0.672621	1.1091	0.826782	0.848886	134.568	8478.03	1854.18	1.0113	0.829489	17.183	22.3013	67.9275	2170.96	1483.19	2.85638	0.141919	0.694336	5.88739	8560	3405.67	0.967079	1.39291	2.80185	-0.672453	0.399753	5.89961	2.02562	1.33798	1.55	1.94099
O17	287	1.5 μM	53245639	Clindamycin	1168.87	154	9	0.0584416	14.8317	0.604914	1.12777	0.82235	0.799968	143.645	9021.03	1850.29	1.03457	0.721978	17.6742	23.2781	45.8086	2049.27	1404.06	2.50664	0.169878	0.765779	6.00448	6577.57	2674.71	0.977833	1.28438	3.05276	-0.689433	0.418364	5.8397	2.17987	1.16873	-0.185	1.27047
O18	287	0.14 μM	53245639	Clindamycin	1132.39	102	9	0.0882353	16.4819	0.664187	1.09592	0.831402	0.830169	155.897	8885.4	1940.1	1.04321	0.739182	19.2502	25.5849	55.9407	1826.89	1855.42	1.9119	0.572482	0.872186	6.28297	8425.31	3654.86	0.989987	1.37055	2.19904	-0.235591	0.625744	6.15449	-1.15075	1.13225	1.15	1.91816
O19	287	14 μM	54675779	Oxytetracycline dihydrate	1039	91	10	0.10989	14.699	0.642093	1.10151	0.848135	0.838948	135.154	8583.64	2068.79	1.04541	0.723493	16.8762	21.3414	54.6722	1862.02	1677.93	2.58099	0.374224	0.851619	5.98841	6569.83	3140.69	0.970148	1.27427	2.80036	-0.492562	0.551599	5.91568	-1.56503	1.03887	2.62	2.38892
O02	287	DMSO		DMSO	815.729	74	2	0.027027	13.2149	0.692849	1.0751	0.852007	0.853647	121.694	7790.43	1448.02	1.04109	0.771683	16.5241	19.987	55.0156	2039.96	1745.68	3.24701	-0.31556	0.570966	5.76598	4764.82	2120.84	0.95004	1.27827	3.53648	-0.578046	0.533248	5.69633		0.815631		0.587544
O20	287	1.5 μM	54675779	Oxytetracycline dihydrate	1173.25	129	8	0.0620155	14.2281	0.689415	1.07176	0.812658	0.863242	132.394	8350.73	1742.04	1.04838	0.745981	17.7395	21.6103	49.9889	1554.55	1747.72	2.72392	0.418574	0.80814	5.92624	8305.93	3166.14	0.945306	1.48548	2.68817	-0.685726	0.533289	5.91889	0	1.17311	0.187	1.34816
O21	287	0.14 μM	54675779	Oxytetracycline dihydrate	1056.51	112	10	0.0892857	14.711	0.69904	1.08261	0.836989	0.848518	136.397	8372.33	1723.77	1.05138	0.713046	18.0781	23.378	53.8004	1803.03	1821.04	2.75482	0.228167	0.798732	5.9184	6946.17	3112.51	0.961258	1.35121	3.30905	-0.176819	0.71946	5.71868	0	1.05638	1.74	1.94099
O22	287				1015.65	104	5	0.0480769	14.9304	0.654175	1.08477	0.809868	0.850951	140.608	8699.22	1962.87	1.0459	0.719042	18.5454	22.5555	49.0025	1842.23	1727.33	2.56736	0.335851	0.892682	5.98526	6594.45	3037.04	0.935675	1.51509	2.90137	-0.316834	0.661329	5.85792		1.01553		1.04515
O23	287	7.2 μg/mL		P4G11	2137.82	136	21	0.154412	23.7428	0.7754	1.04673	0.87136	0.850013	223.767	8459.68	2409.06	1.10931	0.635078	31.6162	35.3746	55.8519	1723.24	1700.23	1.01549	0.43567	0.872494	6.92678	7539.32	3946.12	0.884281	1.77502	1.08126	-0.628725	0.549093	6.88457		2.13757		3.35678
O03	287	0.14 μM	6041	Phenylephrine HCl	1148.44	102	5	0.0490196	12.5898	0.647475	1.10108	0.88641	0.837132	122.902	9519.38	1865.2	1.03394	0.753453	15.9327	19.8251	70.1444	1718.28	1733.43	3.35651	0.161521	0.758088	5.70902	6416.22	2384.75	0.985383	1.21996	4.18419	-0.538263	0.456653	5.49142	-0.100817	1.1483	1.06	1.06564
O04	287	14 μM	657202	Anisotropine Methylbromide	1208.27	115	16	0.13913	15.5273	0.66346	1.09423	0.798188	0.84682	144.525	8556.93	1652.7	1.04112	0.727058	17.16	23.0949	50.9906	1782.12	1856.98	2.48835	0.115566	0.748581	6.01641	5321.21	1971.02	0.977914	1.24494	4.08469	-0.319933	0.559822	5.6525	1.15196	1.20813	5.09	3.02457
O05	287	1.5 μM	657202	Anisotropine Methylbromide	987.922	106	3	0.0283019	12.8133	0.683894	1.09025	0.852919	0.851345	118.07	8366.61	1856.96	1.04798	0.738064	15.6324	19.7555	72.4286	1957.23	1843.6	3.21396	0.313573	0.789478	5.75708	7066.5	3114.96	0.976737	1.2893	4.23803	-0.617148	0.538475	5.49584	0.287957	0.987803	-0.838	0.615258
O06	287	0.14 μM	657202	Anisotropine Methylbromide	1006.89	99	4	0.040404	11.4268	0.667178	1.09362	0.844853	0.877915	105.111	8864.66	1519.07	1.04008	0.732105	14.8637	17.7694	65.576	1852.11	1847.18	4.1025	0.289304	0.778988	5.51927	5613.73	1755.37	0.991361	1.1833	4.39486	-0.352445	0.527951	5.47267	-2.00886	1.00677	0.132	0.878349
O07	287	14 μM	441395	Fosfomycin Tromethamine	1085.69	113	6	0.0530973	15.4517	0.708619	1.0865	0.837157	0.836766	146.147	8275.69	2055.1	1.05266	0.709593	18.921	24.23	54.4709	1671.43	1653.5	2.5756	0.661191	0.881299	5.99458	8991.07	4064.86	0.936478	1.60213	2.85662	-0.504199	0.525983	5.89676	0.561945	1.08556	-0.419	1.15429
O08	287	1.5 μM	441395	Fosfomycin Tromethamine	1091.53	123	3	0.0243902	13.6665	0.705131	1.07565	0.865446	0.858534	125.318	7942.72	1630.43	1.03749	0.741097	15.9031	21.6172	54.1375	1619.91	1774.24	3.2402	0.583916	0.846768	5.76952	6095.22	3043.14	0.98178	1.2311	3.11163	-0.371829	0.690295	5.79549	-0.75339	1.0914	-0.674	0.530223
O09	287	0.14 μM	441395	Fosfomycin Tromethamine	1053.59	129	5	0.0387597	13.0216	0.677418	1.07855	0.808903	0.866552	123.817	8412.74	1656.3	1.02874	0.782266	16.0542	19.9717	66.2966	1748.21	1921.11	3.17315	0.500558	0.825398	5.76687	8374.86	3297.92	0.967551	1.34355	3.17605	-0.558039	0.481909	5.75528	-0.543103	1.05346	-0.305	0.842602
B10	288	1.5 μM	65944	Pidotimod	1377.55	38	1	0.0263158	11.5637	0.699766	1.07231	0.856836	0.875347	105.404	8246.33	1527.21	1.05337	0.718027	14.2879	18.2806	51.4807	1782.03	2009.43	3.79897	0.00281433	0.708095	5.58166	3162	763.022	0.998894	1.03021	4.76148	-0.0937709	0.711505	5.42007	-0.114977	1.40461	-1.71	0.44603
B11	288	0.14 μM	65944	Pidotimod	1106.12	139	13	0.0935252	12.0063	0.651181	1.08897	0.808418	0.870471	112.859	7774.35	1509.65	1.04026	0.722583	14.6033	19.0624	58.7255	1935.18	1803.71	4.07855	0.203646	0.671705	5.52962	8658.98	2601.02	0.967052	1.34655	4.11239	-0.5894	0.492515	5.50456	0.806682	1.12786	0.976	1.58517
B12	288	14 μM		Pimecrolimus	1257.89	158	13	0.0822785	14.0517	0.744703	1.06623	0.840331	0.83884	136.984	8092.15	1590.42	1.04239	0.713719	16.5071	21.3938	41.5851	1926.11	1762.3	2.73833	0.494092	0.867381	5.91633	8973.6	3324.2	0.957638	1.36217	2.71669	-0.667488	0.311216	5.91498	2.50843	1.2826	0.163	1.39455
B13	288	1.5 μM		Pimecrolimus	1001.06	157	17	0.10828	12.3703	0.678279	1.08009	0.863122	0.861419	115.068	7913.77	1841.54	1.04427	0.732427	15.4516	19.0595	50.0887	1821.26	2024.22	3.42416	1.22921	1.08106	5.68806	10484.9	3532.22	0.944245	1.36341	3.33877	-0.546989	0.357638	5.70618	-1.01268	1.02072	0.961	1.83526
B14	288	0.14 μM		Pimecrolimus	1252.05	149	16	0.107383	13.3464	0.67871	1.0791	0.834873	0.845833	123.317	7993.07	1825.04	1.05044	0.716302	16.4035	20.9139	52.0181	1849.44	1699.26	3.35821	0.797195	0.970017	5.72735	8741.35	3678.41	0.956938	1.27757	3.205	-0.715586	0.461445	5.74498	-0.585412	1.27665	1.03	1.82004
B15	288	14 μM		Rosuvastatin calcium (Crestor)	1148.44	148	13	0.0878378	11.7558	0.687554	1.0824	0.811163	0.863478	106.698	8671.8	1792.55	1.03737	0.707016	14.8727	18.293	63.0863	1943.05	1798.32	3.8911	0.62708	0.867574	5.56069	8322.12	2286.98	0.982156	1.23256	3.80828	-0.546472	0.497275	5.57614	0.0519992	1.17101	-0.0968	1.48878
B16	288	1.5 μM		Rosuvastatin calcium (Crestor)	1068.18	134	5	0.0373134	12.1345	0.713734	1.09998	0.84309	0.855673	110.736	8052.03	1416.5	1.03855	0.761715	15.43	18.0187	74.9858	1936.74	1707.26	3.52728	0.536238	0.857739	5.66391	6821.09	2224.46	0.971765	1.32154	3.92373	-0.676168	0.428586	5.58916	-0.483086	1.08917	-1.59	0.632431
B17	288	0.14 μM		Rosuvastatin calcium (Crestor)	963.114	141	12	0.0851064	14.115	0.665853	1.09678	0.821828	0.821799	130.15	8116.88	1578.37	1.0529	0.73319	17.837	21.6264	52.8555	1829.26	1833	2.70087	0.501435	0.932981	5.93504	6324.93	2594.2	0.954593	1.27762	3.0173	-0.196595	0.694319	5.83594	-0.257885	0.982038	-0.44	1.44248
B18	288	14 μM	3038	Dichlorphenamide (Diclofenamide)	968.951	121	6	0.0495868	12.3843	0.59232	1.10933	0.813162	0.842327	114.861	8039.44	1772.95	1.0492	0.717354	15.3	19.057	66.6064	1460	1915.68	3.59662	0.50289	0.896522	5.64478	8129.78	3113.92	0.966199	1.39449	3.60258	-0.599952	0.423022	5.63918	-1.19151	0.98799	-1.66	0.840454
B19	288	1.5 μM	3038	Dichlorphenamide (Diclofenamide)	1046.29	128	20	0.15625	14.8052	0.698438	1.07381	0.865888	0.850315	135.983	7989.47	1547.53	1.04864	0.728411	18.0764	22.6899	66.2141	1824.93	1793.2	2.54201	0.240204	0.730509	6.00764	6159.51	2500.35	0.966577	1.27857	3.16545	-0.246452	0.716069	5.79482	-0.216193	1.06685	1.9	2.64831
B02	288	DMSO		DMSO	963.114	83	2	0.0240964	14.4317	0.711674	1.07205	0.854462	0.855689	135.397	8172.76	1629.21	1.05596	0.710909	18.1202	21.7716	52.7812	1658.87	1823.34	2.68601	0.00927588	0.677236	5.9477	4792.29	1854	0.977018	1.16561	2.99544	-0.411893	0.734179	5.86912		0.982038		0.408413
B20	288	0.14 μM	3038	Dichlorphenamide (Diclofenamide)	974.788	147	12	0.0816327	13.979	0.710797	1.07756	0.835598	0.853141	129.65	8444.38	1591.81	1.03696	0.736188	17.364	21.7452	53.6	1859.89	1639.79	2.77527	0.506554	0.844721	5.92057	6830.84	2573.88	0.975675	1.19723	3.05171	-0.552743	0.428487	5.86549	0.35686	0.993942	0.0357	1.3836
B21	288	14 μM	442424	Genipin	1254.97	93	5	0.0537634	13.9054	0.710252	1.08239	0.865045	0.855292	127.32	8690.63	1866.49	1.04305	0.740127	17.9155	21.8337	63.1752	1693.57	2010.47	2.62549	0.273532	0.745288	5.97533	8414.85	3750.12	0.968831	1.35016	3.17535	-0.320522	0.670197	5.76755	0.122013	1.27963	-1.78	0.911245
B22	288	1.5 μM	442424	Genipin	1260.8	93	10	0.107527	14.2083	0.703344	1.06968	0.820477	0.854279	131.151	8907.9	1784.55	1.05601	0.722504	17.1969	21.6645	70.0398	1748.67	1891.53	2.75336	0.335873	0.784105	5.91093	7832.33	2370.35	0.926053	1.47657	2.95295	-0.472021	0.47374	5.88483	1.06037	1.28558	-0.018	1.82249
B23	288	7.2 μg/mL		P4G11	2010.87	167	35	0.209581	24.0289	0.80289	1.03465	0.894186	0.855834	226.476	8581.47	2557.56	1.11149	0.645754	32.0701	35.7729	41.2569	1978.76	1788.45	0.928762	0.364732	0.871883	7.01583	7869.66	4992.71	0.864962	1.80074	1.0409	-0.445255	0.582164	6.92561		2.05038		3.55222
B03	288	14 μM	4011	Maprotiline hydrochloride	1094.45	49	1	0.0204082	15.9671	0.708489	1.07583	0.872694	0.859393	151.651	8802.41	1572.57	1.05184	0.756083	21.0815	24.4221	79.5314	1405.87	1732.29	2.07748	0.243852	0.812363	6.19739	5192.15	2420.56	0.981643	1.10084	2.85346	0.057835	0.702668	5.89241	0.585143	1.11595	-1.58	0.345901
B04	288	1.5 μM	4011	Maprotiline hydrochloride	1144.06	136	15	0.110294	14.7946	0.674926	1.08629	0.824812	0.848569	140.229	8098.51	1728.01	1.0489	0.739305	17.7448	23.0013	55.4104	1628.36	1618.65	2.66554	0.626097	0.886813	5.94509	6859.31	2101.26	0.971924	1.14552	2.66706	-0.437772	0.487581	5.95795	-0.270316	1.16654	0.995	1.86939
B05	288	0.14 μM	4011	Maprotiline hydrochloride	1094.45	103	9	0.0873786	8.97318	0.624186	1.10484	0.862151	0.863773	88.9064	8344.13	1189.89	1.01455	0.797999	11.5884	15.473	71.5651	1921.8	1697.69	7.55102	-0.180069	0.431213	4.90203	6924.26	1459.55	0.997636	1.1251	7.35294	-0.37275	0.566002	4.91265	0.404732	1.11595	0.879	1.48099
B06	288	14 μM	72139	Tioxolone	1171.79	2	1	0.5	9.7101	0.720295	1.11055	0.792893	0.892693	89.7354	7330.14	1231.1	1.0512	0.769252	13.1946	16.4468	93.303	1874.24	1038.98	5.46647	0.898525	0.975187	5.2286	1557.67	49.3272	1.00028	1.00623	8.66266	-0.434041	0.660742	4.90247	5.2163	1.19481	16.5	8.47458
B07	288	1.5 μM	72139	Tioxolone	1107.58	64	3	0.046875	11.6175	0.611396	1.10454	0.793007	0.852957	107.734	7694.5	1497.47	1.01079	0.763336	13.2375	19.4138	59.7784	1862.8	1192.07	4.35307	0.0163142	0.709621	5.46286	4223.05	1528.66	0.999488	1.04538	6.3797	-0.470385	0.397809	5.12173	2.00227	1.12934	-0.277	0.794492
B08	288	0.14 μM	72139	Tioxolone	1109.04	178	12	0.0674157	10.9554	0.714409	1.06982	0.847576	0.877469	101.78	8113.56	1560.47	1.0364	0.738935	13.8241	16.7993	56.5906	1900.13	1876.77	4.60131	0.484447	0.805707	5.40804	9261.13	2575.15	0.989603	1.1879	4.59775	-0.544135	0.49426	5.41346	-0.116242	1.13083	-0.0413	1.14264
B09	288	14 μM	65944	Pidotimod	1199.52	115	12	0.104348	14.3276	0.671171	1.0806	0.803111	0.85721	134.982	8057.71	1804.01	1.04502	0.721728	17.7186	22.0685	58.0871	1883.45	1897.96	2.83295	0.491981	0.853173	5.87976	7460.4	2911.91	0.958507	1.30895	2.94	-0.646192	0.467439	5.8469	-1.97617	1.22308	1.61	1.76861
C10	288	14 μM	85	DL-Carnitine hydrochloride	1068.18	169	17	0.100592	13.1713	0.65779	1.08598	0.807317	0.874382	119.485	7730.1	1588.48	1.03533	0.737001	15.9262	20.5434	54.2175	1517.48	2018.51	3.48405	0.536116	0.841945	5.69207	8875.53	2827.71	0.970942	1.2676	3.34818	-0.544237	0.279044	5.71962	1.26056	1.08917	1.42	1.70494
C11	288	1.5 μM	85	DL-Carnitine hydrochloride	1076.94	156	6	0.0384615	13.8497	0.687218	1.06757	0.8468	0.876332	125.818	7927.89	1663.83	1.04245	0.696045	17.397	20.3848	53.2655	1864.09	1873.47	2.85616	0.477834	0.880272	5.89169	7573.96	3070.22	0.960647	1.26378	2.95153	-0.496045	0.483526	5.84474	-0.27348	1.0981	-0.838	0.65189
C12	288	0.14 μM	85	DL-Carnitine hydrochloride	1149.9	157	11	0.0700637	12.2499	0.725621	1.06694	0.868318	0.862434	111.737	8572.71	1589.54	1.03466	0.721773	14.4931	18.8648	72.7863	2203.86	1749.21	3.92769	0.403553	0.828005	5.55313	6534.52	2320.54	0.982121	1.23452	4.13873	-0.478664	0.386233	5.52771	-0.708042	1.17249	-0.0119	1.18752
C13	288	14 μM		Trilostane	952.899	112	7	0.0625	10.1596	0.627401	1.09771	0.840799	0.899268	93.1521	8957.5	1385.14	1.03131	0.776372	13.862	15.3668	59.998	1332.46	1756.52	4.94808	0.543663	0.729414	5.32879	5198.99	1268.84	0.991663	1.08524	5.74255	-0.408771	0.419477	5.25878	1.12044	0.971623	-0.498	1.05932
C14	288	1.5 μM		Trilostane	1068.18	131	13	0.0992366	16.0824	0.716396	1.06214	0.864856	0.861974	151.065	8670.43	1638.28	1.04883	0.728042	21.4012	23.4089	57.0562	1940.45	1981.23	2.06413	0.990757	0.964807	6.2226	6553.16	2400.46	0.976318	1.19295	2.02314	-0.661284	0.368583	6.23335	-0.654401	1.08917	1.01	1.68198
C15	288	0.14 μM		Trilostane	1015.65	175	11	0.0628571	13.6222	0.69543	1.07287	0.859892	0.863612	128.906	8311.6	1768.94	1.047	0.722903	17.1374	21.0789	45.3331	1497.14	1682.69	2.88	0.78988	1.01559	5.87147	7852.63	3074.57	0.966	1.22341	2.97956	-0.396128	0.448089	5.8502	0.145925	1.0356	-0.76	1.06538
C16	288	14 μM	4168	Metoclopramide	1079.86	142	6	0.0422535	14.233	0.634318	1.09247	0.824124	0.848886	133.395	8310.33	1762	1.05527	0.701021	18.2432	21.7228	53.4145	1833.35	1183.08	2.63823	0.723208	1.00054	5.9408	7527	2801.13	0.96421	1.31338	2.67265	-0.633843	0.380638	5.94028	-0.491067	1.10107	-1.11	0.716161
C17	288	1.5 μM	4168	Metoclopramide	1173.25	152	14	0.0921053	12.2137	0.648593	1.10457	0.851614	0.847579	112.151	9243.88	1806.53	1.02528	0.760941	15.1395	19.2853	55.9744	1477.5	1899.57	3.87651	0.295399	0.740825	5.56562	7049.9	2727.46	0.981113	1.23057	3.82728	-0.455558	0.556586	5.57414	0.161724	1.1963	0.121	1.56111
C18	288	0.14 μM	4168	Metoclopramide	1190.76	117	10	0.0854701	14.2596	0.743399	1.0567	0.879551	0.844531	132.773	9015.45	2118.72	1.05553	0.727199	16.6741	23.0296	47.378	1903.96	1854.37	2.75726	0.893317	0.976994	5.90295	10091.6	3930.43	0.967443	1.47992	2.8146	-0.590604	0.394827	5.88089	3.57223	1.21416	0.00171	1.44865
C19	288	14 μM	5324	Sulfaguanidine	1014.19	156	10	0.0641026	13.8469	0.656991	1.09599	0.837889	0.840095	129.028	8412.14	1695	1.03421	0.737879	16.9553	21.2457	48.3799	2051.07	1758.91	3.10734	0.646298	0.814885	5.81802	8238.88	3364.82	0.954125	1.33316	3.17274	-0.446813	0.470645	5.77708	0.0310243	1.03412	-1.33	1.08648
C02	288	DMSO		DMSO	1003.97	95	5	0.0526316	12.8034	0.738596	1.05301	0.871081	0.875895	127.734	8047.54	1528.55	1.04591	0.751104	16.6548	20.2266	71.0625	1434.04	1819.61	3.19629	0.226142	0.696348	5.76661	7216	2508.98	0.975218	1.28193	3.55212	-0.192755	0.664343	5.72316		1.0237		0.892061
C20	288	1.5 μM	5324	Sulfaguanidine	1209.73	150	11	0.0733333	13.1563	0.679501	1.07706	0.824587	0.862682	123.731	9198.39	1620.44	1.03517	0.743866	15.2395	21.838	68.0136	1567.79	1920.45	3.2831	0.168533	0.792975	5.73154	7910	2444.77	0.973336	1.31358	3.09551	-0.404113	0.523736	5.78148	-0.524444	1.2335	0.0108	1.24294
C21	288	0.14 μM	5324	Sulfaguanidine	1176.17	111	8	0.0720721	11.7129	0.69909	1.0721	0.868643	0.886355	107.234	8923.71	1451.83	1.02735	0.77015	13.5867	17.3435	62.4749	1746.66	1761.21	4.24074	0.23	0.765214	5.48096	6063.89	1853.29	0.998827	1.11679	5.25301	-0.392608	0.538746	5.27772	-0.122013	1.19928	-0.787	1.22156
C22	288	14 μM	54892	Quinapril HCl (Accupril)	944.144	58	2	0.0344828	18.2769	0.679807	1.07175	0.817847	0.839248	171.151	8288.89	1646.87	1.05955	0.701633	21.5035	27.1314	54.533	2045.73	1610.74	1.80199	0.217514	0.807399	6.36107	3494.45	1513.4	0.961909	1.42092	2.3038	-0.0181772	0.806655	6.11243	-3.25833	0.962695	-2.52	0.584454
C23	288	7.2 μg/mL		P4G11	1815.32	172	33	0.19186	22.6925	0.772195	1.0359	0.897504	0.862928	216.469	9164.58	2611.8	1.09635	0.667164	30.5142	33.6741	40.4933	1804.71	1727.54	1.08964	0.482013	0.883462	6.85336	8482.06	4078.27	0.863085	1.89312	1.02463	-0.440986	0.55713	6.92494		1.85099		3.25187
C03	288	0.14 μM	442424	Genipin	996.677	110	6	0.0545455	15.3587	0.716585	1.06425	0.88743	0.872312	142.316	8339.52	1583.62	1.03682	0.737083	18.2427	24.2069	63.1268	2001.49	1867.56	2.52275	0.314761	0.715259	6.02009	6850.4	2348.36	0.973681	1.33231	2.6146	-0.425103	0.505244	5.97509	0.0135024	1.01626	0.0146	0.924499
C04	288	14 μM	3032	Diclofenac Potassium	1078.4	96	12	0.125	14.5476	0.693317	1.06544	0.8346	0.847401	137.605	8223.24	1520.54	1.04173	0.740492	18.1876	21.7678	52.5027	1890.47	1594.55	2.88726	0.442877	0.777542	5.88014	5443.53	1843.31	0.967775	1.19954	2.91118	-0.562351	0.452413	5.87133	-1.25526	1.09959	1.85	2.11864
C05	288	1.5 μM	3032	Diclofenac Potassium	1179.09	124	7	0.0564516	13.1326	0.657564	1.0946	0.816001	0.840989	115.654	8588.54	1871.53	1.04711	0.713422	15.389	19.9353	62.5832	1796.48	1479.16	3.50474	0.818076	0.964719	5.66348	8321.69	2483.08	0.967883	1.3432	3.48037	-0.818064	0.35702	5.67039	-0.753513	1.20225	-0.0116	0.956807
C06	288	0.14 μM	3032	Diclofenac Potassium	1202.43	115	10	0.0869565	15.3104	0.73028	1.07894	0.872165	0.8334	147.734	9216.54	2074.68	1.05368	0.708255	20.3349	23.1398	58.8923	1670.59	1446.69	2.23141	0.576683	0.877519	6.12461	8979.48	4141.3	0.957716	1.41673	2.27626	-0.537705	0.488657	6.12249	0.674479	1.22606	0.951	1.47384
C07	288	14 μM	3344	Fenspiride HCl	1109.04	136	10	0.0735294	14.2084	0.656622	1.08296	0.818265	0.850703	130.565	8015.83	1546.76	1.03161	0.717295	17.4632	21.9638	59.2702	1593.76	1758.4	2.86706	0.504935	0.836988	5.89538	6860.15	2103.22	1	1.1406	3.13188	-0.375689	0.532794	5.82045	-0.199333	1.13083	1.04	1.24626
C08	288	1.5 μM	3344	Fenspiride HCl	1200.97	118	7	0.059322	15.1369	0.700823	1.07999	0.835899	0.805236	142.316	8644.57	1964.24	1.04268	0.723112	17.3133	22.8659	79.2309	2090.16	1965.46	2.42969	0.459077	0.817014	6.06185	9096.36	2959.25	0.949369	1.35222	2.79089	-0.418209	0.499426	5.93348	0.301856	1.22457	-0.0583	1.00546
C09	288	0.14 μM	3344	Fenspiride HCl	1018.57	143	14	0.0979021	13.6947	0.652188	1.10923	0.786297	0.7977	128.234	8395.36	1492.95	1.03418	0.747271	16.4865	21.1465	53.9366	1649.4	1658.9	2.99249	0.698251	0.942518	5.8372	6544.99	2399.18	0.982628	1.14501	4.4757	-0.455645	0.51838	5.52591	0.699499	1.03858	1.66	1.65936
D10	288	0.14 μM	5388959	Dichlorisone Acetate	1182	151	16	0.10596	13.6263	0.644725	1.1224	0.785574	0.832984	130.15	8035.95	1493.59	1.03711	0.775949	16.1045	21.8487	73.3369	1851.38	1591.06	3.3341	0.44593	0.75788	5.72512	7796.79	2461.53	0.976277	1.22598	3.45956	-0.622141	0.33372	5.67317	0.403416	1.20523	1.37	1.79594
D11	288	14 μM	4054	Memantine HCl (Namenda)	957.277	95	4	0.0421053	13.7031	0.755506	1.06998	0.874788	0.839576	136.569	8450.31	1571.77	1.03831	0.716183	16.889	20.8587	45.9613	1954.38	1570.74	2.94935	0.75734	0.876693	5.85977	6368.1	2158.01	0.968505	1.17595	2.88147	-0.771652	0.376605	5.88354	-2.66424	0.976086	-0.957	0.713649
D12	288	1.5 μM	4054	Memantine HCl (Namenda)	1041.91	157	11	0.0700637	14.6056	0.667583	1.09307	0.818141	0.813121	139.4	8580.72	1756.49	1.0447	0.718766	17.57	22.5474	58.1352	1617.95	1589.56	2.77744	0.433536	0.883374	5.90827	6452.41	1683.88	0.981911	1.1852	3.25967	-0.503714	0.505258	5.83998	-0.0958172	1.06239	-0.27	1.18752
D13	288	0.14 μM	4054	Memantine HCl (Namenda)	1071.1	117	9	0.0769231	11.1987	0.562134	1.12799	0.747262	0.827887	100.986	8388.8	1315.24	1.03449	0.731873	14.0312	19.3718	63.1922	1921.24	2087.63	4.64198	0.292154	0.760344	5.38529	5163.26	1194.48	0.98388	1.08645	4.52346	-0.580172	0.344431	5.40518	-0.353814	1.09215	-0.205	1.30378
D14	288	14 μM	149096	Levofloxacin (Levaquin)	1406.73	197	12	0.0609137	16.3357	0.672446	1.08619	0.836064	0.840785	151.98	9910.01	2028.79	1.02468	0.799282	20.491	24.2287	48.8748	1669.87	1850.73	2.16443	0.506665	0.692976	6.15638	13193.5	3792.79	0.959451	1.41266	2.12162	-0.818497	0.312155	6.17583	4.80171	1.43437	-0.711	1.03244
D15	288	1.5 μM	149096	Levofloxacin (Levaquin)	1047.75	138	9	0.0652174	13.7375	0.676887	1.1077	0.803854	0.810337	129.736	7983.35	1736.92	1.04028	0.72643	18.4662	21.4499	61.6871	2142.06	1859.73	3.17723	0.189768	0.775019	5.76549	8945.32	3265.41	0.971257	1.35469	3.15886	-0.744157	0.328538	5.76969	-0.523003	1.06834	-0.928	1.10538
D16	288	0.14 μM	149096	Levofloxacin (Levaquin)	1240.37	139	14	0.100719	13.0238	0.676378	1.09297	0.823672	0.835559	123.731	7347.81	1145.2	1.0311	0.768836	15.7581	20.6208	68.8133	1548.97	1744.08	3.46087	0.473077	0.847799	5.67955	8006.96	2826.44	0.980851	1.16159	3.52575	-0.366481	0.545139	5.67807	0.425221	1.26475	0.869	1.70711
D17	288	14 μM	8798	Nithiamide	1074.02	145	21	0.144828	12.2035	0.672714	1.08021	0.801626	0.84285	119.485	8657.39	1583.66	1.03427	0.756482	14.6087	20.1875	46.1108	1444.53	2099.45	3.6169	0.78215	0.925549	5.63408	7557.56	3061.16	0.963832	1.29443	3.687	-0.604033	0.530701	5.61956	-0.674503	1.09512	1.88	2.4547
D18	288	1.5 μM	8798	Nithiamide	1130.93	164	17	0.103659	12.6513	0.707871	1.07713	0.848079	0.877086	117.069	8353.67	1506.46	1.04123	0.738198	16.3865	19.5382	62.2543	1734.16	1583.67	3.36095	0.271443	0.832307	5.71984	8450	2480.35	0.972721	1.20276	3.34221	-0.395764	0.50294	5.7149	0.299992	1.15315	0.439	1.75692
D19	288	0.14 μM	8798	Nithiamide	1085.69	166	15	0.0903614	13.0805	0.68143	1.07974	0.832999	0.863525	120.693	8217.67	1495.63	1.04413	0.734256	16.284	20.558	57.5676	1894.53	2095.37	3.28694	0.486561	0.814041	5.74149	6713.36	2513.42	0.972664	1.18891	3.52012	-0.505061	0.391746	5.69855	1.16345	1.10702	-0.584	1.53155
D02	288	DMSO		DMSO	1015.65	89	3	0.0337079	13.964	0.651764	1.10323	0.837532	0.840072	134.982	7857.7	1416.04	1.04743	0.736166	17.2677	22.3223	45.0933	1658.18	1840.51	2.85588	0.0434454	0.773649	5.879	6219.63	2398.11	0.980574	1.2211	2.84661	-0.235509	0.667687	5.91744		1.0356		0.57132
D20	288	14 μM	5952	Deoxycorticosterone acetate	1182	145	9	0.062069	11.4198	0.676694	1.08553	0.87531	0.860263	106.405	8057.17	1283.71	1.02942	0.804083	15.0388	17.6248	67.2593	1619.93	1638.29	3.84088	0.129057	0.707488	5.57958	8390.56	2645.26	0.989688	1.25092	3.78601	-0.645012	0.363512	5.58302	0.198786	1.20523	-0.678	1.05202
D21	288	1.5 μM	5952	Deoxycorticosterone acetate	1009.81	103	8	0.0776699	13.6676	0.694085	1.07611	0.814128	0.871597	126.733	9220.51	1864.97	1.03186	0.732117	16.8467	21.9925	50.3284	1970	1869.2	2.84147	0.571733	0.87644	5.88355	6575.62	2476.98	0.974665	1.26779	3.08669	-0.720819	0.486265	5.80573	-2.10377	1.02965	-0.831	1.31644
D22	288	0.14 μM	5952	Deoxycorticosterone acetate	868.262	46	5	0.108696	12.4119	0.688215	1.07123	0.856459	0.880261	117.484	8414.42	1424.78	1.03049	0.781496	16.181	19.2591	67.9732	1913.14	1445.99	3.52128	0.265526	0.618525	5.65525	4032.16	1516.71	0.984054	1.25403	3.94908	-0.0315832	0.75311	5.59133	-3.69684	0.885322	0.0611	1.8423
D23	288	7.2 μg/mL		P4G11	2279.37	139	29	0.208633	23.1867	0.775972	1.04276	0.874364	0.85562	222.301	8544.14	2400.34	1.09483	0.65852	30.0059	35.1543	62.9772	1822.26	1646.86	1.06343	0.42151	0.855998	6.8743	8567.02	4080.4	0.88175	1.72237	1.1156	-0.550411	0.522477	6.84983		2.32416		3.53615
D03	288	1.5 μM	54892	Quinapril HCl (Accupril)	1088.61	135	8	0.0592593	14.5493	0.676375	1.0905	0.795827	0.852312	133.981	7635.63	1467.23	1.03018	0.738788	17.8023	22.6898	67.2216	1765.04	1521.74	2.60417	0.359591	0.789303	5.97113	6140.58	2155	0.976757	1.32856	3.16417	-0.430345	0.496076	5.82444	0.335027	1.11	-0.0634	1.00439
D04	288	0.14 μM	54892	Quinapril HCl (Accupril)	1103.2	123	14	0.113821	13.8662	0.659651	1.10309	0.854242	0.819627	129.149	8175.43	1641.35	1.03962	0.740737	17.9536	22.0336	51.5788	1596.89	1895.04	2.85802	0.576455	0.790227	5.88091	8068.98	3166.41	0.947439	1.46543	2.91433	-0.640568	0.444317	5.87314	-1.84099	1.12488	1.16	1.92917
D05	288	14 μM	3249988	Sodium 4-aminohippurate Hydrate	901.825	133	6	0.0451128	13.9021	0.61538	1.10123	0.798011	0.838061	128.234	8098.16	1662.16	1.03318	0.752094	17.1487	21.3141	48.9998	1982.43	1328.82	2.96163	0.413624	0.775456	5.84908	6739.47	3028.26	0.986576	1.28528	3.09954	-0.575846	0.500604	5.79908	-1.8873	0.919545	-0.704	0.764623
D06	288	1.5 μM	3249988	Sodium 4-aminohippurate Hydrate	1053.59	125	10	0.08	12.7482	0.6643	1.09938	0.833242	0.84888	120.072	8077.39	1383.49	1.04032	0.730244	14.9374	19.5722	81.4486	1651.89	1725.44	3.61808	0.850767	0.948569	5.66089	6534.6	2454.67	0.978788	1.22623	4.21491	-0.366852	0.556512	5.47862	0.270784	1.07429	0.426	1.35593
D07	288	0.14 μM	3249988	Sodium 4-aminohippurate Hydrate	1125.09	148	10	0.0675676	11.1395	0.722049	1.0652	0.840736	0.854537	101.487	8696.07	1711.03	1.04386	0.712528	13.9177	17.8871	55.914	1874.57	1508.65	4.68201	0.563501	0.911212	5.38622	6618.44	2090.45	0.972034	1.29706	5.0955	-0.697348	0.370774	5.30683	0.872625	1.1472	0.549	1.14521
D08	288	14 μM	5388959	Dichlorisone Acetate	1037.54	160	17	0.10625	13.6642	0.688234	1.09073	0.844246	0.838159	131.151	7386.62	1591.4	1.04052	0.731451	17.7356	21.2344	58.2825	1705.92	1961.34	2.93645	0.255984	0.79455	5.85356	8484.36	2779.64	0.971801	1.23024	2.77575	-0.608448	0.410315	5.89477	1.51284	1.05792	1.48	1.80085
D09	288	1.5 μM	5388959	Dichlorisone Acetate	996.677	96	7	0.0729167	11.6959	0.77342	1.05151	0.885944	0.873424	108.234	8240.48	1529.48	1.03762	0.755841	15.1366	17.9025	64.6119	2054.97	1842.48	3.93513	0.427414	0.795529	5.55608	6556.44	2128.27	0.98162	1.25498	3.78283	-0.534515	0.438697	5.58783	-1.97455	1.01626	0.444	1.23588
E10	288	1.5 μM	446596	Mupirocin	1488.45	185	26	0.140541	13.9593	0.630256	1.13123	0.824095	0.806281	130.529	8208.46	1761.64	1.02625	0.766805	16.2636	21.3805	61.416	1952.2	1925.87	3.04959	0.64022	0.848519	5.81036	10854.9	3801.01	0.965611	1.32601	3.00049	-0.69611	0.365989	5.82846	5.19311	1.5177	2.8	2.38204
E11	288	0.14 μM	446596	Mupirocin	1111.96	134	12	0.0895522	10.365	0.685534	1.0777	0.85713	0.854696	99.1566	8359.78	1855.9	1.02494	0.727801	13.691	15.8079	68.9554	1921.25	1725.43	4.67192	0.34637	0.84237	5.37641	9205	2945.05	0.979294	1.30183	4.90196	-0.748269	0.218899	5.32852	0.420126	1.13381	0.966	1.51783
E12	288	14 μM	3010818	Telaprevir (VX-950)	967.492	134	10	0.0746269	12.3062	0.680674	1.09572	0.852037	0.857068	110.322	8417.73	1288.27	1.03883	0.762271	14.7137	19.4861	67.0879	2056.83	1369.72	3.9433	0.384806	0.751228	5.55741	5071.25	1246.59	0.986852	1.03237	4.22984	-0.365108	0.628549	5.4959	0.0958172	0.986502	0.0119	1.26486
E13	288	1.5 μM	3010818	Telaprevir (VX-950)	1079.86	140	11	0.0785714	14.2947	0.686556	1.08546	0.830747	0.850195	134.568	7638.91	1539.36	1.03597	0.754015	19.1506	22.04	40.7955	1797.66	1619.73	2.8508	0.547713	0.896963	5.88599	7776.59	2806.15	0.962849	1.31968	2.82273	-0.612775	0.417591	5.88599	-0.211201	1.10107	-0.0339	1.33172
E14	288	0.14 μM	3010818	Telaprevir (VX-950)	1145.52	192	13	0.0677083	12.9179	0.680385	1.08057	0.838963	0.874865	115.068	7621.91	1564.85	1.04468	0.735061	14.9225	21.2661	51.8655	2037.56	1620.43	3.53416	0.650675	0.868801	5.66146	9133.47	3182.77	0.967423	1.24934	3.4379	-0.524515	0.427416	5.68246	1.8842	1.16803	-0.343	1.1476
E15	288	14 μM		Pyrithione zinc		1	1	1	14.7322	0.393226	1.28724	0.670858	0.749609	131.029	7633.75	1008.72	1.02325	0.759344	16.3064	24.5048	25.0778	2073.75	2149.35	3.29196	-0.402384	0.351401	5.74304	1349.44	39.5306	1.00077	0.991462	10.5375	0.202736	0.45599	4.71359		0	34.9	16.9492
E16	288	1.5 μM		Pyrithione zinc		1	1	1	18.5675	0.552432	1.14185	0.770256	0.771248	175.811	8114.45	903.491	1.03617	0.77631	22.6725	29.435	-13.7685	669.815	2076.53	1.84615	-0.320148	0.300629	6.34631	1566.11	41.2263	0.997847	1.00297	8.26982	-0.102683	0.21024	4.94968		0	35.4	16.9492
E17	288	0.14 μM		Pyrithione zinc	1238.92	148	14	0.0945946	14.821	0.716263	1.06398	0.85076	0.834979	140.608	8139.64	1569.01	1.05544	0.712056	19.0483	22.7526	65.1029	1780.04	1742.68	2.36269	0.465719	0.813319	6.07505	8074.45	3588.07	0.97079	1.22563	2.3409	-0.551962	0.493469	6.0647	1.81619	1.26326	0.0653	1.6033
E18	288	14 μM	32170	Articaine HCl	1062.34	137	11	0.080292	12.2407	0.729458	1.06094	0.856316	0.88635	114.239	7345.14	1590.13	1.04811	0.706533	15.7078	18.818	55.0853	1597.47	1690.35	3.53319	0.277404	0.795117	5.66814	6740.67	2180.52	0.971964	1.19229	3.62245	-0.800866	0.305696	5.62489	-0.688273	1.08322	-0.347	1.36088
E19	288	1.5 μM	32170	Articaine HCl	1055.05	140	14	0.1	12.6312	0.631588	1.10731	0.796563	0.833672	118.485	8348.59	1556.32	1.03648	0.749247	15.0238	19.1665	69.1832	1898.94	1823.7	3.58885	0.638319	0.868616	5.64352	7860.6	2321.88	0.978488	1.20609	3.62245	-0.75954	0.389304	5.62489	0.321185	1.07578	-0.108	1.69492
E02	288	DMSO		DMSO	1050.67	89	5	0.0561798	14.074	0.659872	1.10388	0.850841	0.807528	132.152	7467.99	1446.61	1.0372	0.769054	16.9483	20.5771	79.2215	1655.61	1702.59	3.11945	0.259553	0.74771	5.78923	7609	2298.25	0.970455	1.29708	3.04498	-0.575421	0.578117	5.80702		1.07131		0.9522
E20	288	0.14 μM	32170	Articaine HCl	1074.02	141	20	0.141844	14.0539	0.69263	1.07215	0.849214	0.848737	132.652	8468.01	1636.54	1.03807	0.75814	17.2184	21.9226	57.8789	1991.42	1524.26	2.65891	0.58894	0.867351	5.95103	7542.98	2892.98	0.97747	1.21975	2.83028	-0.558384	0.463377	5.8762	-0.303304	1.09512	2.48	2.40414
E21	288	14 μM	77991	Rivastigmine tartrate (Exelon)	1074.02	138	14	0.101449	13.984	0.72996	1.07302	0.880674	0.845191	137.898	8323.73	1816.07	1.04981	0.709364	16.3687	22.8948	44.2149	1778.37	1646.99	3.0884	0.227493	0.808761	5.79637	8768.53	2854.47	0.969753	1.31717	3.46485	-0.512453	0.439962	5.74542	0.937206	1.09512	0.186	1.71948
E22	288	1.5 μM	77991	Rivastigmine tartrate (Exelon)	1056.51	138	18	0.130435	13.9114	0.72012	1.07737	0.88606	0.826851	128.027	9231.39	2067.86	1.04255	0.731643	17.1359	20.8222	64.4978	1852.07	1551.99	2.92469	0.359727	0.821478	5.84856	8421.92	2589.46	0.969883	1.36097	3.35239	-0.494495	0.574256	5.7535	0.0788759	1.07727	1	2.21076
E23	288	7.2 μg/mL		P4G11	1634.38	143	28	0.195804	23.3019	0.781212	1.0424	0.882899	0.863289	219.264	8425.94	2175.9	1.08698	0.67039	30.3097	35.3786	59.8458	1863.96	1804.75	1.0493	0.345008	0.851848	6.90208	5457.43	2463.47	0.896968	1.62759	1.25874	-0.396833	0.584516	6.7833		1.66649		3.31872
E03	288	14 μM	10133	Chenodeoxycholic acid	933.929	132	6	0.0454545	13.9929	0.704183	1.07402	0.826305	0.851255	130.15	7830.1	1493.6	1.04548	0.753196	16.9512	20.4446	46.2939	1437.31	1459.28	3.08021	0.297817	0.74075	5.80908	6124.7	2674.88	0.972925	1.24798	3.32003	-0.436015	0.500331	5.74056	-1.29548	0.952279	-0.484	0.770416
E04	288	1.5 μM	10133	Chenodeoxycholic acid	1021.48	144	7	0.0486111	13.6229	0.577948	1.14226	0.810351	0.826067	129.149	8073.2	1505.66	1.03434	0.75099	16.5677	20.7482	81.9574	1762.61	1881.77	3.45956	0.571974	0.825023	5.67487	7181.4	1891.8	0.987908	1.31809	3.58382	-0.648062	0.470911	5.64821	0.270316	1.04156	-1.22	0.823917
E05	288	0.14 μM	10133	Chenodeoxycholic acid	1208.27	157	9	0.0573248	16.2425	0.688854	1.07085	0.833257	0.829451	151.272	7972.92	1669.92	1.03486	0.702743	20.6206	24.692	71.1589	1816.48	1960.32	2.04495	0.386821	0.827735	6.21575	7644.25	3299.18	0.953294	1.31171	2.05663	-0.622389	0.475927	6.22112	-0.583131	1.23201	-0.129	0.971607
E06	288	14 μM	5905	Idoxuridine	917.877	6	1	0.166667	6.72825	0.563471	1.16253	0.758501	0.898256	66.9907	8767.28	1118.95	1.00677	0.853323	6.11682	12.0982	54.4983	1692.99	2029.08	14.6939	-0.489705	0.505597	4.22869	2859.14	464.819	1.00875	0.987812	14.2857	-0.629359	0.725237	4.2485	-3.89725	0.935912	3.85	2.82486
E07	288	1.5 μM	5905	Idoxuridine	1241.83	78	1	0.0128205	11.0611	0.682295	1.09258	0.835815	0.863145	99.1566	7781.43	1560.9	1.02622	0.73448	13.9076	16.4324	53.4727	1652.85	1986.74	4.08284	0.335063	0.736354	5.51803	5998.61	2192.85	0.971747	1.25855	4.26036	-0.833669	0.221716	5.48604	-3.80165	1.26623	-1.44	0.217297
E08	288	0.14 μM	5905	Idoxuridine	1088.61	143	8	0.0559441	13.0459	0.677334	1.08349	0.831506	0.855537	120.072	7422.29	1390.95	1.03765	0.732056	15.0933	19.8464	55.9321	1842.19	1724.34	3.37993	0.721066	0.9803	5.70908	8733.04	3264.64	0.96824	1.30264	3.44727	-0.549472	0.425485	5.68298	-0.287357	1.11	-0.338	0.948204
E09	288	14 μM	446596	Mupirocin	1599.35	179	7	0.0391061	12.3616	0.694411	1.08871	0.800955	0.867364	115.068	9132.68	1677.59	1.02729	0.785121	15.8248	19.5564	56.0457	1941.28	1807.53	3.81547	0.510777	0.866024	5.58959	12587	4525.09	0.971645	1.46777	3.7846	-0.820855	0.179282	5.58542	8.2354	1.63078	-0.742	0.662816
F10	288	14 μM	62887	Cisatracurium besylate (Nimbex)	1573.09	129	9	0.0697674	14.7576	0.738588	1.07103	0.842546	0.853438	138.399	7538.65	1578.64	1.04614	0.73895	19.6586	21.5942	64.5868	1891.93	1473.91	2.52211	0.125716	0.713634	6.02383	10968.6	4551.87	0.977191	1.35328	2.64011	-0.446543	0.560659	5.98886	8.15579	1.604	0.504	1.1825
F11	288	1.5 μM	62887	Cisatracurium besylate (Nimbex)	1101.74	156	9	0.0576923	12.0986	0.611996	1.13569	0.780113	0.86468	112.237	7721.06	1444.24	1.02838	0.739942	15.0699	20.028	73.6904	1980.88	2040.38	3.93136	0.68273	0.871505	5.54969	9380.92	1992.57	0.984662	1.26866	4.42182	-0.488041	0.366921	5.42881	0.730176	1.12339	0.157	0.977836
F12	288	0.14 μM	62887	Cisatracurium besylate (Nimbex)	1036.08	123	6	0.0487805	14.181	0.700795	1.07803	0.881889	0.831724	129.149	7204.07	1345.58	1.04666	0.72287	18.49	21.6424	43.4459	2135.45	1718.91	2.71537	0.810859	0.915787	5.93358	7210.78	3274.99	0.972418	1.3385	2.76161	-0.625415	0.471089	5.94825	1.32779	1.05643	-0.566	0.826788
F13	288	14 μM	71729962	Bacitracin	1030.24	167	13	0.0778443	11.8866	0.6926	1.09463	0.850037	0.840248	106.405	7347.52	1311.13	1.03941	0.718654	14.7202	19.464	63.7038	1832.51	1933.25	4.39042	0.480389	0.862407	5.44453	7578.39	2414.22	0.983205	1.20616	4.45506	-0.637633	0.368799	5.45883	0.160685	1.05048	0.349	1.3194
F14	288	1.5 μM	71729962	Bacitracin	1284.15	136	12	0.0882353	11.399	0.683345	1.08375	0.799787	0.85522	108.821	8918.28	1464.61	1.03778	0.737767	14.905	18.5317	62.6587	2065.86	1652.19	4.15467	0.308111	0.808544	5.50759	7140.92	1780.86	0.992664	1.11321	4.0313	-0.535459	0.340993	5.52419	0.0460173	1.30938	0.853	1.49551
F15	288	0.14 μM	71729962	Bacitracin	1033.16	148	8	0.0540541	10.1778	0.653915	1.10359	0.823481	0.864223	94.1529	9022.5	1584.21	1.02398	0.772977	12.7134	15.6445	79.271	2073.28	1916.86	5.116	0.483499	0.813687	5.2892	7451.52	2457.16	0.995546	1.13712	5.09216	-0.728734	0.356732	5.30272	-0.0519992	1.05346	-0.837	0.91617
F16	288	14 μM	5152	Salmeterol Xinafoate	869.721	29	1	0.0344828	11.1003	0.63166	1.09933	0.843491	0.87238	100.986	6993.31	1386.89	1.03652	0.72299	14.7111	16.4694	72.6045	1670.96	1768.46	4.38739	0.440506	0.755773	5.44732	5550.14	2179.87	0.986992	1.14146	6.07351	-0.46693	0.67769	5.25494	2.37169	0.88681	-1.15	0.584454
F17	288	1.5 μM	5152	Salmeterol Xinafoate	1246.21	110	5	0.0454545	13.3109	0.734065	1.06016	0.85415	0.873837	124.11	8222.08	1477.67	1.04028	0.756749	16.8801	21.1795	52.9876	1764.85	2049.75	3.02086	0.546261	0.796196	5.83385	6591.77	1965.01	0.975842	1.121	3.63907	-0.619904	0.422542	5.67653	1.06267	1.2707	-1.4	0.770416
F18	288	0.14 μM	5152	Salmeterol Xinafoate	1069.64	136	8	0.0588235	13.9678	0.692251	1.07408	0.855709	0.865134	128.149	7885.88	1324.51	1.03274	0.750447	16.6087	21.0782	54.5084	1703.74	1686.32	2.90786	0.334585	0.766624	5.86454	5311.17	1853.64	0.979361	1.15538	3.17951	-0.525383	0.518008	5.77816	-0.205179	1.09066	-0.758	0.997009
F19	288	14 μM	3883	Lansoprazole	1298.74	137	13	0.0948905	14.6195	0.721298	1.08334	0.873287	0.874492	146.061	8039.8	1417.96	1.04505	0.726201	18.6642	22.9851	66.5083	1963.74	2187.25	2.95369	0.44437	0.835069	5.8683	8553.29	2953.12	0.964328	1.28215	2.67746	-0.574222	0.32934	5.93335	-0.663927	1.32426	0.108	1.60831
F02	288	DMSO		DMSO	933.929	120	12	0.1	13.976	0.669715	1.08658	0.84133	0.85018	131.565	7624.43	1367.93	1.04	0.727907	18.1118	22.1393	49.996	1686.59	1956.21	2.884	0.394298	0.789821	5.87477	5931.05	2244.91	0.968344	1.23967	3.0959	-0.588117	0.420231	5.83366		0.952279		1.69492
F20	288	1.5 μM	3883	Lansoprazole	1247.67	124	8	0.0645161	12.2483	0.701067	1.08363	0.842933	0.8522	114.067	8522.58	1678.65	1.03735	0.759585	15.2805	19.1189	69.6397	1658.9	2009.16	3.76242	0.410495	0.805472	5.6092	7792.65	2527.95	0.989869	1.32526	3.97959	-0.347015	0.585485	5.58113	-0.671808	1.27219	-0.0666	1.09349
F21	288	0.14 μM	3883	Lansoprazole	1009.81	128	6	0.046875	13.814	0.61885	1.10998	0.776834	0.835496	129.65	8354.87	1706.93	1.04963	0.764745	18.4607	22.1466	56.7161	2079.59	1627.11	2.67763	0.258119	0.812034	5.93944	7739.5	2749.32	0.95378	1.31554	2.9574	-0.552719	0.409459	5.86597	0.370153	1.02965	-1.49	0.794492
F22	288	14 μM	4828	Pindolol	1106.12	122	9	0.0737705	15.866	0.702523	1.0799	0.853061	0.857152	151.651	8176.1	1657.6	1.04053	0.739258	19.0272	25.8938	61.6295	1477.02	1923.66	2.3074	0.159159	0.768101	6.09958	9037.66	3515.03	0.952904	1.36399	2.50916	-0.391391	0.550751	6.13177	-0.157386	1.12786	-0.757	1.25035
F23	288	7.2 μg/mL		P4G11	2118.85	143	27	0.188811	23.7949	0.765256	1.04244	0.86491	0.843079	227.891	8842.26	2511.49	1.09088	0.669281	31.7902	35.3928	35.7561	1682.29	1764.23	0.964929	0.504002	0.872977	6.97498	7535.03	3896.68	0.865455	1.96605	1.00532	-0.607077	0.503066	6.92122		2.16048		3.20019
F03	288	0.14 μM	77991	Rivastigmine tartrate (Exelon)	1088.61	147	4	0.0272109	14.648	0.612097	1.11914	0.794255	0.808231	134.274	7938.34	1334.8	1.03594	0.765749	17.6399	22.9984	59.7755	1533.93	2129.68	2.76146	0.0487573	0.655147	5.90768	6809.35	2169.76	0.981162	1.19595	3.31903	-0.512211	0.463954	5.76876	-0.200782	1.11	-0.771	0.461201
F04	288	14 μM	7533	Cyclamic acid	1154.28	138	12	0.0869565	14.0258	0.710796	1.07872	0.845227	0.85996	128.234	8430.35	1699.76	1.05036	0.723621	17.9066	21.4971	58.3936	1978.27	1940.24	2.92595	0.201248	0.728093	5.85635	7510.31	2955.86	0.967653	1.28055	2.97675	-0.680592	0.382955	5.84084	-1.22289	1.17696	0.655	1.47384
F05	288	1.5 μM	7533	Cyclamic acid	1088.61	121	7	0.0578512	14.1343	0.651939	1.10653	0.824613	0.813291	128.149	7276.34	1427.37	1.04721	0.718327	17.1165	21.6908	57.6389	2033.28	1524.75	3.08774	0.606954	0.8773	5.81997	6539.93	2437.62	0.967115	1.21782	3.41908	-0.472082	0.488796	5.71396	-0.883841	1.11	0.302	0.980529
F06	288	0.14 μM	7533	Cyclamic acid	979.166	182	10	0.0549451	12.7174	0.672604	1.07925	0.862444	0.881363	118.07	7768.53	1442	1.04445	0.745658	15.6883	20.297	67.2579	1994.92	1631.91	3.19744	0.317834	0.817715	5.75824	8622.83	3317.82	0.962245	1.27783	3.42769	-0.74282	0.372238	5.73046	-0.141444	0.998405	-0.0139	0.931272
F07	288	14 μM	305	Choline Chloride	974.788	162	16	0.0987654	12.4234	0.647729	1.09679	0.810306	0.862074	112.237	7251.55	1383.63	1.03983	0.741298	15.8419	20.6214	67.3849	1704.16	2030.81	3.56057	0.33332	0.822417	5.6529	7582.49	2223.03	0.989007	1.17128	3.50307	-0.397724	0.563609	5.66608	-1.69153	0.993942	2.26	1.67399
F08	288	1.5 μM	305	Choline Chloride	968.951	133	12	0.0902256	12.5026	0.650236	1.09351	0.858212	0.85321	116.983	7534.21	1517.48	1.04189	0.709642	16.2203	19.0548	52.8218	1779.02	1501.65	3.6182	0.503995	0.845268	5.63599	6716.82	2182.81	0.975079	1.28752	3.61756	-0.414871	0.693313	5.66002	-0.0122432	0.98799	1.38	1.52925
F09	288	0.14 μM	305	Choline Chloride	977.707	139	7	0.0503597	13.8515	0.6968	1.08481	0.891935	0.860668	126.905	7946.28	1413.24	1.04208	0.717093	17.2237	20.081	54.1259	1893.49	1894.17	2.94674	0.431524	0.784847	5.86058	7282.88	2357.29	0.960929	1.30233	2.94561	-0.629706	0.444456	5.88135	1.41793	0.996917	0.0993	0.853554
G10	288	0.14 μM	2727	Chlorpropamide	1177.63	142	10	0.0704225	12.2067	0.635179	1.07828	0.845531	0.855259	112.652	7304.72	1356.95	1.03759	0.767915	15.1893	19.3649	61.5768	1703.44	1827.77	3.83323	0.265687	0.726755	5.58335	8545.07	2519.3	0.985349	1.22017	3.88574	-0.807056	0.259667	5.57017	0.128078	1.20076	0.0477	1.1936
G11	288	14 μM	4875	Potassium iodide	1100.29	127	10	0.0787402	15.1107	0.700633	1.07197	0.826386	0.851023	138.692	8011.27	1507.74	1.05329	0.72074	18.845	24.2798	68.3352	1619.29	1929.91	2.63902	0.350373	0.85336	5.9735	7429.87	2256.67	0.938294	1.2891	3.15216	-0.531311	0.397852	5.81043	-0.018737	1.1219	0.481	1.33458
G12	288	1.5 μM	4875	Potassium iodide	1138.23	171	11	0.0643275	13.2856	0.659234	1.09571	0.816497	0.843024	126.733	8019.54	1640.93	1.04945	0.705771	16.0272	20.509	66.6649	1777.78	1711.26	3.01311	0.960104	0.927642	5.81932	6527.8	2644.4	0.983991	1.2077	3.15102	-0.588066	0.44293	5.80425	0.487466	1.16059	-0.453	1.0903
G13	288	0.14 μM	4875	Potassium iodide	1022.94	146	12	0.0821918	11.7735	0.653881	1.09352	0.793961	0.866809	107.405	7666.14	1253.24	1.04004	0.763982	14.4146	17.669	61.2356	1802.33	1984.54	4.09143	0.516062	0.836322	5.51944	6458.38	1892.78	0.988023	1.1588	4.26492	-0.657056	0.394593	5.48581	-0.766664	1.04304	0.0339	1.39308
G14	288	14 μM	21704	Vidarabine (Vira-A)	1195.14	146	15	0.10274	13.0952	0.652845	1.08512	0.821132	0.858307	121.694	8988.09	1647.75	1.03094	0.748761	17.1745	19.5454	59.9564	1771.81	2050.97	3.33006	0.520524	0.786128	5.74335	8555.78	2806.76	0.973963	1.29126	3.24318	-0.304522	0.591291	5.76441	-0.164006	1.21862	0.926	1.74135
G15	288	1.5 μM	21704	Vidarabine (Vira-A)	1149.9	159	12	0.0754717	13.1062	0.661718	1.11697	0.838558	0.856524	123.109	8786.93	1342.39	1.03984	0.771789	16.5588	20.933	62.1705	1967.18	1657.05	3.28526	0.634769	0.91213	5.74426	5964.76	1500.17	0.98935	1.08966	3.26751	-0.587218	0.418332	5.74911	-0.882732	1.17249	-0.499	1.27918
G16	288	0.14 μM	21704	Vidarabine (Vira-A)	1082.77	166	8	0.0481928	12.5867	0.671566	1.08595	0.845713	0.845266	115.568	7545.83	1410.42	1.04046	0.723744	15.6597	19.2489	61.536	1622.69	1948.42	3.41176	0.670096	0.889365	5.70712	6273.43	1945.15	0.958883	1.26277	3.34157	-0.674934	0.324397	5.72538	-0.471145	1.10405	-1.1	0.816827
G17	288	14 μM	4614	Oxaprozin	986.462	153	12	0.0784314	11.1527	0.66761	1.08736	0.828868	0.872419	103.402	7548.11	1405.14	1.0335	0.73746	14.67	16.8555	58.1675	2087.27	1889.15	4.10567	0.146415	0.774342	5.51089	7823.32	2612.69	0.985623	1.15317	4.04656	-0.61445	0.365282	5.52321	0.2566	1.00585	-0.624	1.32935
G18	288	1.5 μM	4614	Oxaprozin	1094.45	147	16	0.108844	13.3983	0.684782	1.07306	0.852846	0.856647	122.609	8205.02	1479.13	1.03821	0.768743	16.9529	19.839	68.1888	1814.41	2049.7	3.05157	0.40867	0.744573	5.81986	8596.49	3131.91	0.958177	1.29198	3.24323	-0.557018	0.422788	5.78426	2.28642	1.11595	0.674	1.84481
G19	288	0.14 μM	4614	Oxaprozin	1132.39	158	17	0.107595	13.1509	0.687494	1.07458	0.834392	0.877484	121.487	7765.79	1302.72	1.03666	0.756118	16.5347	19.2469	63.5482	2030.71	1810.66	3.43168	-0.0061857	0.660054	5.69068	5849.72	2246.95	0.976172	1.13783	3.74683	-0.527045	0.555491	5.60578	0.966324	1.15464	0.112	1.82364
G02	288	DMSO		DMSO	998.137	79	6	0.0759494	15.3162	0.663672	1.09259	0.807081	0.843929	142.23	8358.15	1579.57	1.04909	0.741016	18.5705	24.7764	48.2022	1726.37	1804.73	2.39582	0.213755	0.712066	6.05646	6364.72	2737.53	0.937795	1.31289	3.10018	-0.47247	0.439457	5.86882		1.01775		1.28728
G20	288	14 μM	4178	Mexiletine HCl	971.87	118	8	0.0677966	12.2772	0.671949	1.08554	0.814041	0.857235	110.529	8505.07	1439.48	1.02947	0.747776	14.8891	18.5646	62.3969	1931.27	1841.24	3.7818	0.349679	0.811658	5.59446	5424.71	1504.23	0.983292	1.1618	3.94815	-0.660192	0.400446	5.57046	-0.01229	0.990966	-0.422	1.1491
G21	288	1.5 μM	4178	Mexiletine HCl	1141.14	135	13	0.0962963	13.3627	0.71806	1.07225	0.852347	0.871923	125.146	8589.48	1528.54	1.03568	0.725723	17.4127	20.2947	66.6073	1818.73	1811.55	3.27022	0.935707	0.993119	5.7505	7560.14	2421.84	0.974617	1.29789	3.04829	-0.49478	0.357956	5.80172	0.215017	1.16357	-0.0813	1.63214
G22	288	0.14 μM	4178	Mexiletine HCl	1033.16	124	9	0.0725806	14.2948	0.732403	1.06342	0.815825	0.882815	141.229	8789.63	1638.83	1.04802	0.738296	19.3365	22.9048	56.9812	1603.13	1787.8	2.62064	0.283156	0.800372	5.96638	7702	2907.71	0.96737	1.30116	2.67643	-0.586957	0.500403	5.93507	-0.190667	1.05346	-1.28	1.23018
G23	288	7.2 μg/mL		P4G11	2244.35	166	36	0.216867	24.6757	0.778301	1.04078	0.900931	0.845409	237.384	8680.51	2660.32	1.10593	0.647723	32.8296	36.9237	49.0423	1798.02	1761.23	0.92108	0.512113	0.870849	7.04682	7832.62	3972.52	0.889212	1.71045	0.932109	-0.527054	0.554307	7.02987		2.28845		3.67572
G03	288	1.5 μM	4828	Pindolol	1059.43	110	10	0.0909091	12.3443	0.714442	1.0598	0.865119	0.892165	111.944	8394.07	1369.31	1.03373	0.740498	15.6975	18.5977	60.3285	1388.43	1690.83	3.67188	0.308721	0.807892	5.62881	5698.6	2095.53	0.969562	1.19711	4.07544	-0.709778	0.538195	5.53865	-0.817458	1.08024	1.18	1.54083
G04	288	0.14 μM	4828	Pindolol	1219.94	140	13	0.0928571	13.0883	0.667844	1.10455	0.828281	0.867862	121.694	8531.51	1591.95	1.0327	0.740247	15.9866	20.5608	54.5974	1900.44	1895.71	3.12554	0.432954	0.765122	5.79339	6384.3	1607.04	0.995651	1.21006	3.48874	-0.298642	0.570751	5.71631	1.1579	1.24391	0.399	1.57385
G05	288	14 μM		Calcitriol (Rocaltrol)	1050.67	85	6	0.0705882	10.8158	0.638713	1.09038	0.804832	0.900377	100.279	8717.47	1596.53	1.02773	0.788961	13.3913	16.9961	44.7117	1746.56	1597.96	4.31859	0.0489298	0.649546	5.46408	5988	1839.66	0.991824	1.11239	5.52149	-0.541553	0.479151	5.23993	-0.216254	1.07131	0.308	1.19641
G06	288	1.5 μM		Calcitriol (Rocaltrol)	1196.6	135	14	0.103704	13.3814	0.694679	1.09285	0.851729	0.855284	130.357	8043.67	1575.13	1.04015	0.749909	16.5905	21.3394	55.4859	1680.08	1532.23	3.26968	0.731757	0.852914	5.74747	7197.88	2369.15	0.983352	1.15658	3.37471	-0.65821	0.441057	5.70936	1.08978	1.22011	1.37	1.75769
G07	288	0.14 μM		Calcitriol (Rocaltrol)	1052.13	154	8	0.0519481	11.3303	0.665562	1.08521	0.827398	0.873497	102.988	8139.81	1585.28	1.03039	0.762358	14.2783	17.7068	61.0027	1604.71	1570.37	4.39951	0.287005	0.757437	5.46581	8692.61	2831.08	0.99289	1.23934	4.61248	-0.644175	0.464187	5.44347	0.199333	1.0728	-0.0113	0.880475
G08	288	14 μM	2727	Chlorpropamide	955.818	146	8	0.0547945	13.5504	0.694084	1.07317	0.830087	0.882202	125.318	7645.36	1450.71	1.0416	0.735979	17.5989	20.4929	54.5466	1509.59	1918.86	2.93533	0.27817	0.768126	5.86905	8964.36	2955.9	0.9711	1.21787	3.24082	-0.671561	0.425172	5.78078	-0.461177	0.974598	-0.453	0.928721
G09	288	1.5 μM	2727	Chlorpropamide	1307.5	139	8	0.057554	12.7156	0.656768	1.09173	0.866711	0.849678	122.902	8121.48	1525.06	1.02953	0.73743	17.0602	18.5133	58.2055	2106.42	1915.2	3.18733	0.540112	0.910424	5.76235	7373.5	2576.96	0.99108	1.21519	3.30993	-0.340345	0.692793	5.7508	-0.251497	1.33319	-0.107	0.975491
H10	288	1.5 μM	2907	Cyclophosphamide monohydrate	1146.98	115	12	0.104348	11.7859	0.587371	1.13051	0.797665	0.844359	110.822	7835.64	1391.47	1.0312	0.738575	14.9345	17.994	52.474	2171.44	1500.59	3.7976	0.609879	0.823221	5.59424	6118.97	1802.49	0.986062	1.11578	4.23611	-0.651581	0.467007	5.49827	-0.321814	1.16952	1.01	1.76861
H11	288	0.14 μM	2907	Cyclophosphamide monohydrate	1097.37	158	11	0.0696203	12.4734	0.699226	1.10759	0.841598	0.856446	115.654	7911.32	1561.85	1.03928	0.735161	15.1918	20.1003	43.7552	1816.28	1673.64	3.44289	0.366856	0.856203	5.69076	7872.54	2705.37	0.971408	1.24423	3.51962	-0.491109	0.399144	5.65554	0.018737	1.11893	-0.199	1.18
H12	288	14 μM	2722	Chloroxine	907.662	93	2	0.0215054	11.9433	0.623214	1.10361	0.852902	0.844604	109.943	8518.5	1523.29	1.02764	0.774504	14.9953	20.2646	56.3369	1297.77	1618.67	3.99771	0.204295	0.671484	5.54733	5832.1	2091.2	0.977617	1.2204	4.35732	-0.776735	0.421587	5.44232	-1.48104	0.925497	-2.42	0.364498
H13	288	1.5 μM	2722	Chloroxine	1179.09	103	6	0.0582524	13.9953	0.663485	1.09497	0.811308	0.861775	131.358	8272.16	1335.1	1.03446	0.720869	16.5545	21.7059	46.7879	1819.82	1941.44	3.06425	0.281152	0.780103	5.81087	4820.27	1461.36	0.995077	1.08144	3.61361	-0.627951	0.396193	5.68076	-1.00337	1.20225	-1.21	0.987329
H14	288	0.14 μM	2722	Chloroxine	1149.9	146	13	0.0890411	13.8568	0.692393	1.07321	0.850201	0.838525	135.983	8571.13	1565.8	1.04685	0.718759	19.0151	21.4581	66.7605	1686.62	1808.91	3.11791	0.559755	0.802066	5.7841	6752.76	1924.33	0.961485	1.20437	3.14173	-0.515354	0.44293	5.7728	1.7466	1.17249	0.0705	1.50917
H15	288	14 μM	6251	D-Mannitol (Osmitrol)	1059.43	146	6	0.0410959	11.7147	0.686338	1.06639	0.840542	0.873247	106.819	7928.38	1367.73	1.04582	0.739425	15.1141	18.3732	59.6789	2041.49	1812.46	3.70837	0.507054	0.855362	5.61116	7220.4	2040.7	0.970734	1.23483	3.96747	-0.683726	0.331147	5.56111	0.592685	1.08024	-2.15	0.696541
H16	288	1.5 μM	6251	D-Mannitol (Osmitrol)	1024.4	119	11	0.092437	12.3868	0.677498	1.08045	0.868467	0.859026	111.029	8322.98	1405.19	1.03939	0.748463	14.7806	19.4257	59.2371	1764.38	2239.08	3.68882	0.616656	0.851764	5.63886	5972.44	1464.15	0.993336	1.08038	3.78469	-0.710931	0.357696	5.60562	-0.814283	1.04453	0.258	1.56673
H17	288	0.14 μM	6251	D-Mannitol (Osmitrol)	1065.26	177	18	0.101695	12.625	0.684696	1.08512	0.879057	0.855904	118.07	8091.5	1267.81	1.03407	0.747973	16.2565	18.2669	67.2744	1613.04	1528.62	3.40623	0.428385	0.782099	5.713	8092	2953.51	0.987672	1.29795	3.44136	-0.569982	0.543541	5.72771	1.58285	1.08619	-0.0653	1.72364
H18	288	14 μM	121493660	Bekanamycin	1068.18	153	16	0.104575	11.8104	0.683265	1.08078	0.847368	0.855462	106.612	8097.67	1386.52	1.03841	0.75546	15.4248	17.873	46.0632	1847.27	1894.8	3.73561	0.346814	0.77404	5.60812	6945.81	2434.04	0.987547	1.21229	3.67001	-0.748091	0.331659	5.63387	0.767616	1.08917	0.18	1.77246
H19	288	1.5 μM	121493660	Bekanamycin	954.359	131	6	0.0458015	12.903	0.664366	1.08897	0.806564	0.865971	120.486	7692.44	1489.86	1.03953	0.725461	16.1604	19.643	38.3683	1890.22	1650.65	3.48037	0.508318	0.84956	5.67039	7770.89	2659.15	0.948606	1.29645	3.34221	-0.527638	0.395879	5.70879	-0.0621499	0.973111	-2.58	0.776297
H02	288	DMSO		DMSO	1055.05	106	12	0.113208	15.1811	0.725179	1.07216	0.851055	0.829812	142.316	7290.18	1685.88	1.04602	0.722298	19.8629	22.5151	48.0483	1946.55	1579.27	2.33312	0.326675	0.77111	6.08958	8949.59	3341.85	0.930694	1.57878	2.43192	-0.413498	0.413985	6.09742		1.07578		1.91877
H20	288	0.14 μM	121493660	Bekanamycin	1050.67	147	12	0.0816327	13.2626	0.666651	1.0831	0.823031	0.843672	126.233	8253.97	1440.2	1.03899	0.746205	15.8073	20.6422	69.6994	1922.65	2066.47	3.1208	0.297177	0.772805	5.78813	7462.83	1986.71	0.983872	1.14359	3.37493	-0.491679	0.465872	5.73338	0.01229	1.07131	-0.225	1.3836
H21	288	14 μM	5483	Tiopronin (Thiola)	1126.55	151	16	0.10596	13.0268	0.741638	1.05424	0.871884	0.8689	125.904	7705.48	1412.2	1.04373	0.736674	16.8497	21.5247	54.3983	1788.85	1847.91	3.31338	0.188724	0.76907	5.7223	6167.38	2330.76	0.987179	1.17722	3.24711	-0.653612	0.477031	5.73496	-0.270619	1.14869	-0.0432	1.79594
H22	288	1.5 μM	5483	Tiopronin (Thiola)	974.788	127	16	0.125984	14.5089	0.676805	1.08099	0.831601	0.845712	133.36	8155.44	1704.47	1.03812	0.733063	17.108	22.5868	61.8245	1692.06	1949.46	2.70921	0.216604	0.740187	5.93744	7526.32	3151.63	0.959275	1.38965	2.77773	-0.367212	0.609853	5.89693	0.068859	0.993942	0.428	2.13533
H23	288	7.2 μg/mL		P4G11	2127.61	135	35	0.259259	23.8365	0.767204	1.04647	0.883603	0.84115	225.061	9167	2712.34	1.09696	0.686263	29.9971	35.5861	42.6182	1651.45	1685.59	1.01061	0.45178	0.869772	6.94067	7356.3	3602.59	0.869326	1.86824	1.04443	-0.503568	0.56522	6.90139		2.16941		4.39422
H03	288	14 μM		Fluvastatin sodium (Lescol)	1130.93	158	14	0.0886076	11.1176	0.713016	1.06435	0.861853	0.896401	101.987	6779.59	1343.37	1.04701	0.710962	14.146	18.5203	56.4944	1505.39	2008.68	4.41683	0.522859	0.831943	5.43446	7457.25	3330.84	0.989853	1.28469	4.85048	-0.460397	0.628924	5.42188	1.56978	1.15315	0.765	1.50182
H04	288	1.5 μM		Fluvastatin sodium (Lescol)	1091.53	83	4	0.0481928	10.3139	0.643994	1.10238	0.842349	0.868194	98.1558	8343.34	1415.22	1.03698	0.751956	13.3619	15.974	53.2991	1567.4	1875.87	5.34699	0.454911	0.861894	5.23441	4550.63	953.852	0.987233	1.16153	5.47966	-0.652319	0.448411	5.23495	-1.46082	1.11298	-1.64	0.816827
H05	288	0.14 μM		Fluvastatin sodium (Lescol)	1142.6	126	9	0.0714286	12.3455	0.675147	1.08642	0.841458	0.856178	115.482	7219	1436.49	1.0437	0.739276	15.5599	18.6062	52.577	1862.83	2040.22	3.41932	0.655024	0.872233	5.68967	7487.36	3331.47	0.958658	1.34952	3.46004	-0.712084	0.347253	5.69449	0.836051	1.16505	0.00837	1.21065
H06	288	14 μM	667493	Methylthiouracil	1158.66	143	11	0.0769231	16.1768	0.711172	1.07654	0.857592	0.845641	149.65	7653.5	1592.47	1.04387	0.724005	18.4489	23.0679	63.4482	2194.4	1668.27	2.19408	0.488878	0.849758	6.15741	8788.45	3314.65	0.965724	1.40245	2.44898	-0.536373	0.411752	6.08578	-0.00632423	1.18142	0.0139	1.30378
H07	288	1.5 μM	667493	Methylthiouracil	1149.9	141	11	0.0780142	11.6267	0.708044	1.07017	0.843231	0.886659	104.403	7943.84	1320.71	1.03178	0.721659	13.4584	17.4174	53.6554	1872.72	1751.72	4.01464	0.708023	0.832199	5.56249	5006	1447.73	0.99004	1.13165	4.49589	-0.699088	0.47914	5.46196	-0.300567	1.17249	0.654	1.32227
H08	288	0.14 μM	667493	Methylthiouracil	1161.57	143	14	0.0979021	13.533	0.626211	1.10129	0.791416	0.822804	125.818	8165.39	1523.91	1.03034	0.740633	17.0732	20.6568	58.9243	1738.04	1491.59	2.86652	0.749519	0.856928	5.89116	6319.49	2601.96	0.9791	1.18277	2.83808	-0.62028	0.432299	5.88603	0.956431	1.1844	0.865	1.65936
H09	288	14 μM	2907	Cyclophosphamide monohydrate	1074.02	147	13	0.0884354	12.4285	0.67026	1.07579	0.806665	0.841454	114.153	7986.98	1425.35	1.0394	0.735527	14.6017	20.0725	62.5937	1901.5	1759.22	3.39219	0.431323	0.819409	5.70569	8848.83	2261.27	0.971834	1.19635	3.51191	-0.786478	0.400227	5.66449	-0.421829	1.09512	0.743	1.4989
I10	288	14 μM	3549980	Divalproex sodium	1076.94	150	9	0.06	13.757	0.637212	1.10006	0.786608	0.860811	124.317	7588.08	1663.13	1.02714	0.727369	16.3178	20.6104	57.9994	1870.31	1527.95	2.87397	0.584932	0.881532	5.87467	8230	3116.03	0.969216	1.26434	2.82033	-0.624309	0.422366	5.90426	0.0625019	1.0981	-1.03	1.01695
I11	288	1.5 μM	3549980	Divalproex sodium	1120.71	159	14	0.0880503	14.0381	0.634961	1.10006	0.820791	0.832817	129.736	7568.74	1540.17	1.02909	0.783316	17.7578	21.2973	56.903	1891.65	1785.01	3.30365	0.283157	0.771834	5.75181	8038.14	2722.43	0.980442	1.24368	3.04829	-0.604283	0.433263	5.81691	-1.1073	1.14274	0.162	1.49238
I12	288	0.14 μM	3549980	Divalproex sodium	1195.14	126	12	0.0952381	13.0385	0.688228	1.09849	0.856279	0.836791	117.069	7655	1253.32	1.03481	0.745783	15.6827	19.5289	65.9986	1342.13	1808.39	3.34699	0.412594	0.788387	5.71578	6127.42	1549.56	0.990128	1.10886	3.56286	-0.433926	0.408725	5.68099	-0.419862	1.21862	0.0543	1.61421
I13	288	14 μM	8955	Pregnenolone	1091.53	165	16	0.0969697	10.6205	0.676154	1.08395	0.859434	0.872725	96.3616	7729.18	1331.2	1.03403	0.748583	13.8314	16.3138	58.0523	1715.38	1714.29	4.84927	0.547557	0.806211	5.3475	9352.46	2200.25	0.991506	1.20432	4.97428	-0.680735	0.384693	5.30941	0.937671	1.11298	-0.0762	1.64355
I14	288	1.5 μM	8955	Pregnenolone	1018.57	195	8	0.0410256	11.0037	0.686564	1.07956	0.84825	0.864297	102.695	7589.42	1317.8	1.0445	0.741301	13.9706	16.5447	49.0239	1827.1	1863.31	4.58909	0.463287	0.809908	5.40191	9283.38	2983.91	0.984602	1.22516	4.58525	-0.712612	0.333089	5.41469	-0.703621	1.03858	-2.11	0.69535
I15	288	0.14 μM	8955	Pregnenolone	1062.34	138	15	0.108696	12.246	0.737432	1.05623	0.860771	0.886381	111.823	7690.73	1263.08	1.03339	0.735484	15.5964	17.7333	67.5	1883.03	1457.61	3.65338	0.501164	0.879891	5.63803	6748.23	1875.94	0.993825	1.15697	3.60923	-0.468096	0.587976	5.6501	-2.55889	1.08322	0.0968	1.8423
I16	288	14 μM	6918296	Dutasteride	1040.46	148	11	0.0743243	13.1633	0.662769	1.07912	0.81673	0.851618	120.193	7251.74	1236.38	1.03063	0.739058	17.0752	20.1446	49.9835	2037.8	1816.48	3.21843	0.233391	0.809459	5.77088	6541.14	1841.73	0.993152	1.16023	3.43856	-0.472657	0.519866	5.7265	-1.16866	1.0609	-0.779	1.25973
I17	288	1.5 μM	6918296	Dutasteride	1163.03	140	17	0.121429	11.4302	0.672597	1.08867	0.82448	0.872199	103.488	7397.23	1203.24	1.03931	0.763197	14.2519	18.5581	52.0864	1807.66	2036.13	4.10933	0.438262	0.812811	5.51231	5939.73	1670.54	0.997023	1.05817	3.98856	-0.490697	0.568728	5.52884	-1.57653	1.18589	0.346	2.05811
I18	288	0.14 μM	6918296	Dutasteride	1034.62	140	8	0.0571429	13.7964	0.67491	1.07965	0.848268	0.861372	124.317	7290.21	1248.7	1.03142	0.737713	16.6626	21.1929	61.0027	1792.71	1653.2	2.92836	0.461273	0.790145	5.85954	5508.29	1429.53	0.988772	1.11661	3.35326	-0.49564	0.564636	5.75252	0.202732	1.05495	-1.98	0.968523
I19	288	14 μM	2375	Bicalutamide (Casodex)	1114.88	143	11	0.0769231	15.3381	0.678849	1.08947	0.824028	0.844982	143.403	7717.35	1510.97	1.04506	0.768694	18.2652	23.3989	45	1734.7	1746.28	2.59637	0.272733	0.760162	5.9796	7152.9	2504.27	0.955102	1.35703	2.64114	-0.528037	0.51664	5.9482	2.10882	1.13678	-1.74	1.30378
I02	288	DMSO		DMSO	846.373	124	5	0.0403226	12.4158	0.673198	1.0924	0.818173	0.861424	114.653	8091.46	1480.93	1.03872	0.760219	14.1531	19.1861	56.8147	1794.64	1779.09	4.16642	0.221266	0.743693	5.50485	6565.24	2239.54	0.952752	1.31851	4.07902	-0.646165	0.565539	5.52072		0.863003		0.683434
I20	288	1.5 μM	2375	Bicalutamide (Casodex)	1136.77	150	17	0.113333	12.8285	0.664142	1.09814	0.788106	0.826852	120.486	7781.58	1418.02	1.04371	0.754437	16.1929	19.3451	54.2466	1895.29	1706.03	3.3157	0.237231	0.804365	5.72177	7686.95	2536.5	0.961968	1.25195	3.50862	-0.56616	0.377918	5.66911	0.1336	1.1591	0.644	1.9209
I21	288	0.14 μM	2375	Bicalutamide (Casodex)	1088.61	131	17	0.129771	9.16904	0.649478	1.10363	0.805678	0.876517	96.7406	7994.23	1337.32	1.03406	0.77543	12.7194	14.7125	47.8553	1720.75	1728.48	5.80735	0.00401979	0.668816	5.15842	8276.07	2535.62	0.979178	1.28094	5.74422	-0.630904	0.244759	5.16621	-1.96985	1.11	0.524	2.19951
I22	288	14 μM	3023	Dibenzothiophene	1024.4	129	5	0.0387597	14.903	0.65436	1.10652	0.808998	0.822339	145.854	8590.46	1723.38	1.03085	0.765822	18.7492	24.5307	46.0256	1802.86	1851.26	2.71893	0.363091	0.815763	5.92882	7531.37	2456.65	0.981066	1.27065	2.93238	-0.62563	0.562734	5.85586	0.959981	1.04453	-3.25	0.656944
I23	288	7.2 μg/mL		P4G11	2031.3	144	30	0.208333	23.9109	0.770051	1.05058	0.892979	0.834132	229.893	10247.8	2955.57	1.09188	0.679191	30.5854	37.0443	58.4391	2032.77	1948.86	0.946109	0.331912	0.832347	6.99289	9351.37	4373.43	0.858057	2.06091	0.965335	-0.514485	0.481621	6.98112		2.07121		3.53107
I03	288	0.14 μM	5483	Tiopronin (Thiola)	1123.63	130	17	0.130769	13.2088	0.741218	1.05308	0.866629	0.878235	119.485	8707.33	1768.41	1.04585	0.737228	17.2979	20.0946	73.6904	1846.49	1793.6	3.05758	0.67225	0.873329	5.81934	8175.51	3422.21	0.960056	1.41001	3.06077	-0.543649	0.463843	5.80743	2.00322	1.14571	2.03	2.21643
I04	288	14 μM	5546	triamterene	1284.15	119	16	0.134454	15.3867	0.674177	1.08492	0.832028	0.847318	141.816	7867.54	1591.11	1.03875	0.742699	17.579	24.6096	57.7039	1864.6	1720.42	2.34944	0.3577	0.782689	6.07574	9212.24	3792.03	0.925318	1.47259	2.36606	-0.67656	0.406102	6.09073	1.67604	1.30938	1.31	2.27888
I05	288	1.5 μM	5546	triamterene	1192.22	168	18	0.107143	16.0248	0.698591	1.07488	0.843343	0.833577	150.236	7517.98	1565.75	1.05007	0.693263	20.0493	24.0303	53.1626	1502.88	1838.61	2.44542	0.70225	0.938941	6.04205	9072	3306.79	0.950892	1.34612	2.35741	-0.729616	0.313766	6.07513	1.2552	1.21564	1.03	1.81598
I06	288	0.14 μM	5546	triamterene	1158.66	137	10	0.0729927	14.5099	0.691544	1.07477	0.854242	0.829422	135.397	7779.6	1476.86	1.04552	0.724121	18.4466	22.9409	45.9546	2141.44	1663.62	2.76963	0.604428	0.838444	5.91318	7824.59	2509.75	0.962231	1.46915	3.03233	-0.538043	0.464811	5.83554	-0.210622	1.18142	-0.48	1.23716
I07	288	14 μM	4594	Omeprazole (Prilosec)	1228.7	123	7	0.0569106	12.9314	0.695611	1.07432	0.80406	0.855113	119.864	6854.5	1266.53	1.05303	0.718274	15.105	19.4809	50.1097	1673.04	1492.39	3.44381	0.35285	0.798921	5.70211	7066.87	2977.44	0.975537	1.24181	3.51176	-0.520106	0.536185	5.69132	0.769013	1.25284	-0.497	0.964586
I08	288	1.5 μM	4594	Omeprazole (Prilosec)	1097.37	154	14	0.0909091	13.2092	0.693906	1.06656	0.840623	0.855444	124.818	7048.4	1396.35	1.04225	0.786189	17.3953	20.0173	72.091	2090.51	1894.53	2.90285	0.491038	0.834903	5.86366	9719.97	3682.97	0.968523	1.27812	2.89015	-0.654181	0.37303	5.8577	0.0122432	1.11893	0.253	1.54083
I09	288	0.14 μM	4594	Omeprazole (Prilosec)	1228.7	133	8	0.0601504	11.4492	0.643529	1.08655	0.790194	0.862118	107.613	7453.05	1174.48	1.03007	0.728124	13.4413	18.1968	58.3804	1899.44	1595.91	4.31782	0.455086	0.902127	5.45171	8674.97	2780.92	0.975887	1.25862	4.51053	-0.66544	0.421827	5.45423	-0.422653	1.25284	-0.683	1.0195
J10	288	0.14 μM	657237	Fludarabine (Fludara)	929.551	94	6	0.0638298	10.0382	0.722918	1.06054	0.859572	0.869169	96.1544	7940.82	1375.87	1.0374	0.766084	13.15	16.2867	44.6651	1816	1768.61	4.96395	0.307639	0.769695	5.31901	4885.17	1184.62	0.999815	1.06398	4.99951	-0.537807	0.518698	5.3014	-0.171152	0.947816	-0.295	1.08186
J11	288	14 μM	60773	Valaciclovir HCl	1018.57	133	9	0.0676692	13.339	0.66755	1.08816	0.849573	0.833904	121.901	8320.04	1585.36	1.02815	0.723149	15.8886	19.5947	72.4822	1919.07	1479.83	2.8327	0.866613	0.97529	5.88163	5867.04	1533.69	0.968403	1.23531	3.08669	-0.78509	0.313957	5.80573	0.347208	1.03858	-0.0324	1.14694
J12	288	1.5 μM	60773	Valaciclovir HCl	1195.14	156	18	0.115385	11.5948	0.627594	1.09583	0.836864	0.869295	106.111	7954.49	1296.4	1.03231	0.74363	14.8285	17.6016	50.1484	1596.25	1775.64	4.16842	0.564108	0.859925	5.49193	8656.16	2510.14	0.977182	1.23753	4.12989	-0.661035	0.385721	5.50555	0.252182	1.21862	1.41	1.95567
J13	288	0.14 μM	60773	Valaciclovir HCl	1111.96	151	14	0.0927152	14.3857	0.713757	1.07849	0.839258	0.853092	134.568	7334.89	1373.28	1.0389	0.737902	17.7308	22.1367	52.6495	1669.17	1821.35	2.85346	0.485128	0.899668	5.89458	5565.51	1605.87	0.975998	1.20434	3.0111	-0.492279	0.444536	5.81543	1.21156	1.13381	0.346	1.57144
J14	288	14 μM	24066	Zalcitabine	1176.17	95	7	0.0736842	13.7445	0.631413	1.08875	0.818508	0.817261	126.233	8733.8	1567.45	1.0321	0.780449	17.0729	21.4299	57.6533	1940.34	2103.17	2.88968	0.116519	0.712689	5.87906	6058.72	2467.29	0.974139	1.35058	2.96145	-0.553576	0.443221	5.85642	-0.233791	1.19928	-0.276	1.24888
J15	288	1.5 μM	24066	Zalcitabine	1097.37	112	11	0.0982143	12.6035	0.689583	1.08819	0.836545	0.836687	117.484	8331.65	1449.57	1.03945	0.739002	14.8289	19.6952	55.1741	1762.83	1868.28	3.91362	0.454457	0.797479	5.556	5997.85	1858.25	0.981886	1.18379	4.02106	-0.373355	0.550646	5.54671	-0.922067	1.11893	0.281	1.66465
J16	288	0.14 μM	24066	Zalcitabine	1138.23	137	10	0.0729927	13.6226	0.682782	1.07344	0.838792	0.854716	128.442	8218.95	1456.5	1.04905	0.71522	17.4353	20.7822	61.721	1929.62	1864.81	2.91668	0.203775	0.769316	5.86073	9085.48	2551.68	0.980588	1.30528	3.4221	-0.651389	0.376596	5.72335	0.744306	1.16059	-0.245	1.23716
J17	288	14 μM	3103	Diphenylpyraline HCl	1161.57	161	18	0.111801	13.7816	0.625994	1.1088	0.768626	0.831025	126.112	7924.82	1441.49	1.04004	0.738869	15.7723	21.2376	49.5401	1759.5	1738.77	2.94093	0.167051	0.685207	5.84677	8712.51	2945.89	0.969957	1.23265	3.01248	-0.604459	0.360759	5.83744	-0.159479	1.1844	0.563	1.89494
J18	288	1.5 μM	3103	Diphenylpyraline HCl	1249.13	139	13	0.0935252	10.7879	0.692772	1.0787	0.831211	0.864318	99.5711	7209.7	1373.36	1.03413	0.752229	13.7695	17.0659	62.9791	1697.82	1885.01	4.90906	0.922261	0.91461	5.34705	8746.88	2823.81	0.970735	1.26484	4.7511	-0.690447	0.335566	5.40917	0.401346	1.27367	-0.00171	1.58517
J19	288	0.14 μM	3103	Diphenylpyraline HCl	993.759	132	8	0.0606061	12.2231	0.66646	1.06461	0.830204	0.875172	116.276	8609.53	1571.93	1.03273	0.749622	15.373	18.4621	55.7108	1665.83	1752.2	3.59097	0.0947151	0.677438	5.64937	5997.81	2573.53	0.983621	1.24637	3.91732	-0.495118	0.604166	5.61058	0.0209732	1.01328	-1.78	1.02722
J02	288	DMSO		DMSO	1056.51	74	3	0.0405405	14.4847	0.654281	1.09612	0.842376	0.852969	138.813	7755.59	1357.05	1.03663	0.773855	18.152	23.8832	60.2475	1492.07	1636.45	2.60772	0.530378	0.827438	5.95949	6144.97	2814.43	0.976219	1.28572	2.79999	-0.177969	0.760107	5.89735		1.07727		0.687128
J20	288	14 μM	71183	Methscopolamine (Pamine)	1254.97	84	6	0.0714286	15.3563	0.700481	1.06847	0.857061	0.842202	142.816	7530.61	1430.33	1.04666	0.74626	18.8293	22.3551	50.2422	1839.07	1854.64	2.39572	0.292133	0.78567	6.06196	6684.62	2723.82	0.961452	1.34199	2.76208	-0.42915	0.619362	5.97634	0.92989	1.27963	-0.374	1.21065
J21	288	1.5 μM	71183	Methscopolamine (Pamine)	1092.99	120	14	0.116667	12.397	0.645089	1.09432	0.848433	0.835988	118.899	8151.82	1493.79	1.03198	0.769501	15.9116	19.3033	72.7724	1605.2	2115.39	3.44283	0.051761	0.67409	5.68288	7611.4	2545.07	0.980084	1.26467	3.72978	-0.397278	0.477979	5.62196	-0.81676	1.11446	0.608	1.9774
J22	288	0.14 μM	71183	Methscopolamine (Pamine)	1056.51	137	15	0.109489	13.5122	0.658732	1.10173	0.795154	0.847992	132.152	8663.92	1733.31	1.04061	0.747887	17.4153	21.8317	53.1178	1399.84	1734.23	3.17953	0.332066	0.719297	5.77963	6825.05	2893.56	0.97268	1.29182	3.48245	-0.60143	0.522098	5.67383	0	1.07727	0.0381	1.85575
J23	288	7.2 μg/mL		P4G11	2228.3	162	29	0.179012	24.8523	0.78712	1.04257	0.882274	0.848002	238.142	9353.81	2613.63	1.09399	0.679392	32.7438	37.0938	47.7186	1890.94	1680.71	0.952775	0.629779	0.887294	6.99474	8123.96	3773.65	0.884047	1.79505	1.064	-0.436334	0.514498	6.94045		2.27208		3.03411
J03	288	1.5 μM	3023	Dibenzothiophene	1165.95	116	11	0.0948276	13.0256	0.673888	1.08517	0.845907	0.872161	122.316	7677.94	1318.98	1.04249	0.726325	16.58	19.8206	58.2825	1998.69	1816.72	3.06789	0.103218	0.736671	5.81414	5888	1717.01	0.990608	1.13076	3.2216	-0.590713	0.423012	5.82027	0.229288	1.18886	1.24	1.60725
J04	288	0.14 μM	3023	Dibenzothiophene	1065.26	111	8	0.0720721	12.5761	0.635915	1.11051	0.813651	0.829876	115.654	8442.6	1545.92	1.03519	0.742849	15.5483	19.729	61.9318	1751.22	1808.64	3.71069	0.254131	0.811842	5.60875	7074.24	2337.83	0.976465	1.26096	4.13195	-0.587904	0.48422	5.53039	-0.462935	1.08619	-0.486	1.22156
J05	288	14 μM	5155	Stavudine	932.47	72	3	0.0416667	12.4447	0.713926	1.08276	0.857215	0.87474	113.86	8347.39	1385.8	1.03288	0.777954	14.7552	19.3291	45	1792.13	1400.3	3.99997	0.15146	0.73089	5.5537	4615.69	1298.8	0.974321	1.14936	4.30298	-0.612531	0.351091	5.4603	-0.969855	0.950791	-0.889	0.706215
J06	288	1.5 μM	5155	Stavudine	1100.29	111	7	0.0630631	15.0162	0.740301	1.06724	0.838507	0.840401	138.899	8820.32	1800.37	1.05759	0.708951	18.9212	22.4669	59.8267	2133.22	1892.15	2.51428	0.48338	0.82906	6.00607	7269.54	3109.9	0.956158	1.44856	2.45966	-0.735398	0.355887	6.01795	0.0796408	1.1219	-0.275	1.06887
J07	288	0.14 μM	5155	Stavudine	1015.65	141	17	0.120567	13.6444	0.661175	1.11072	0.805655	0.833694	128.149	7610.36	1523.49	1.05079	0.730693	16.6765	21.2665	54.5469	1574.76	1855.74	2.93714	0.509721	0.794081	5.84092	9344.28	3009.58	0.958413	1.37747	2.97954	-0.754364	0.353865	5.83205	0.301631	1.0356	2.52	2.04351
J08	288	14 μM	657237	Fludarabine (Fludara)	742.765	28	1	0.0357143	14.6494	0.692597	1.14004	0.750959	0.784624	127.906	6574.91	1138.98	1.02368	0.747548	12.8686	22.8662	-10.7031	2239.61	2205.31	3.08571	0.0398921	0.764809	5.80248	5298.75	2068.9	1.00126	1.07331	9.81224	-0.835225	0.369065	4.76341	-1.09704	0.75736	-1.27	0.605327
J09	288	1.5 μM	657237	Fludarabine (Fludara)		1	1	1	12.0727	0.464357	1.20502	0.85197	0.797888	109.235	4150.43	657.295	1.03822	0.844745	15.793	18.1908	71.8808	2059.58	2647.93	6.16315	-0.540009	0.232742	5.33847	1061.16	50.2241	1.00012	0.955866	11.7142	0.678226	0.626425	4.64541	-3.68313	0	35.9	16.9492
K10	288	1.5 μM		Fidaxomicin	1069.64	148	9	0.0608108	11.1126	0.624444	1.105	0.865277	0.86656	106.819	7922.3	1341.01	1.02847	0.806073	14.5745	17.1866	63.8294	1873.41	1190.3	4.20253	0.409681	0.757444	5.48955	8989.47	2580.74	0.982337	1.18097	4.0446	-0.588583	0.499251	5.51952	0.971028	1.09066	-1.01	1.03069
K11	288	0.14 μM		Fidaxomicin	1041.91	133	13	0.0977444	14.4238	0.659417	1.08829	0.827138	0.867694	132.859	7829.51	1429.43	1.0345	0.76008	17.3009	21.3732	53.1201	1948.14	1559.09	2.90352	0.858954	0.830297	5.88216	6647.05	2098.32	0.957724	1.15663	3.09758	-0.623355	0.510593	5.80189	-0.372936	1.06239	0.518	1.65668
K12	288	14 μM	4107	Methocarbamol (Robaxin)	992.3	177	17	0.0960452	16.5626	0.603225	1.10543	0.839309	0.839359	154.396	7556.06	1500.84	1.03666	0.737007	19.9825	24.3275	60.1144	1654.74	1826.03	2.02048	0.65097	0.855127	6.23464	8754.92	2619.82	0.959109	1.33128	2.08076	-0.443715	0.477464	6.21276	-0.14654	1.0118	0.0702	1.62788
K13	288	1.5 μM	4107	Methocarbamol (Robaxin)	926.633	148	12	0.0810811	12.7702	0.684283	1.08038	0.856417	0.849142	119.278	8550.18	1576.94	1.0373	0.752088	16.3993	19.7653	51.164	1727.81	1887.32	3.18718	0.470386	0.900268	5.77686	6427.88	2155.4	0.982685	1.17593	3.2068	-0.451172	0.497875	5.79585	0.177299	0.94484	-0.699	1.37426
K14	288	0.14 μM	4107	Methocarbamol (Robaxin)	1056.51	145	14	0.0965517	12.7219	0.698087	1.06656	0.856973	0.867971	119.986	7777.12	1483.06	1.04011	0.760777	16.4782	19.8504	53.4323	1965.5	1881.82	3.35545	0.68241	0.832184	5.71575	9282.36	3462.8	0.965453	1.35594	3.27277	-0.525574	0.430617	5.73597	-0.0460173	1.07727	-0.00097	1.63647
K15	288	14 μM	4659569	Tolcapone	1129.47	149	8	0.0536913	10.6151	0.65397	1.09338	0.833339	0.882951	99.278	6883.98	1105.98	1.0353	0.755557	12.6202	16.1581	58.9134	1459.36	1754.44	4.98854	0.285504	0.732514	5.335	7205.49	1912.54	0.984072	1.27582	5.14578	-0.461214	0.469375	5.28989	0.459782	1.15166	-2.02	0.910022
K16	288	1.5 μM	4659569	Tolcapone	1003.97	148	14	0.0945946	11.9522	0.615269	1.10253	0.814797	0.843685	111.151	7154.23	1249.78	1.02824	0.754957	14.0562	18.4408	56.1042	1976.82	1643.99	4.51302	0.320235	0.754974	5.42291	7441.84	2144.08	0.972679	1.26216	4.90237	-0.564612	0.619219	5.34185	0	1.0237	-0.0185	1.6033
K17	288	0.14 μM	4659569	Tolcapone	898.907	165	14	0.0848485	13.1157	0.647301	1.09651	0.850792	0.8451	124.818	8370.62	1509.1	1.03365	0.74274	17.1376	20.0017	61.9428	1926.64	1894.34	3.25398	0.345242	0.78939	5.75186	7755.29	1695.74	0.974706	1.22348	3.58842	-0.562317	0.287827	5.64356	0.752392	0.916569	-1.07	1.43811
K18	288	14 μM		Sodium Nitroprusside	1222.86	159	21	0.132075	14.0269	0.686419	1.0752	0.844243	0.847655	132.152	7380.6	1470.58	1.0425	0.741432	16.5254	21.4751	46.8913	1790.39	2100.78	2.82182	0.58406	0.756552	5.89809	7774.48	3110.78	0.984663	1.2974	2.93017	-0.558724	0.447262	5.90878	1.70445	1.24689	0.873	2.23857
K19	288	1.5 μM		Sodium Nitroprusside	989.381	121	16	0.132231	14.9076	0.668681	1.11859	0.826657	0.818826	136.984	8376.98	1632.42	1.0306	0.775036	17.5217	22.8832	50.7205	1795.92	2056.75	2.92799	0.257784	0.8007	5.84478	5784.33	1813.04	0.978444	1.12245	3.31722	-0.487357	0.531592	5.76438	-2.18579	1.00882	0.364	2.24121
K02	288	DMSO		DMSO	954.359	99	3	0.030303	12.8349	0.685762	1.08822	0.813388	0.855601	119.071	8041.05	1601.84	1.03889	0.742536	15.8035	20.0848	77.4549	1380.07	1510.63	3.26172	0.40299	0.85793	5.738	5790	2159.4	0.964982	1.30075	3.43712	-0.461577	0.606211	5.70001		0.973111		0.513611
K20	288	0.14 μM		Sodium Nitroprusside	1310.42	139	15	0.107914	16.2786	0.690869	1.10186	0.854997	0.816234	154.189	8388.98	1878.36	1.03689	0.754849	21.5271	25.2319	66.0292	1744.27	1617.64	2.38985	0.378998	0.798292	6.05976	7727.36	3504.53	0.933312	1.38301	2.51967	-0.3784	0.460847	6.03018	3.21069	1.33617	0.422	1.82905
K21	288	14 μM	3052776	Rasagiline mesylate	1292.91	126	18	0.142857	12.8854	0.680427	1.06204	0.841486	0.869397	117.57	8458.82	1445.04	1.03609	0.754927	15.9981	19.9005	59.1237	1513.69	1972.59	3.33657	0.441108	0.737472	5.73251	6938.84	2624.54	0.95575	1.30905	3.38983	-0.402842	0.460291	5.71539	1.05542	1.31831	1.01	2.42131
K22	288	1.5 μM	3052776	Rasagiline mesylate	1044.83	153	19	0.124183	16.875	0.622591	1.09141	0.807973	0.815202	162.523	8212.71	1554.17	1.04316	0.738287	22.0207	25.5393	72.8437	1561.54	1708.75	1.91568	0.367495	0.749626	6.28288	6468.9	2649.94	0.960533	1.22894	2.03989	-0.375643	0.581013	6.22599	-0.340313	1.06536	0	2.1048
K23	288	7.2 μg/mL		P4G11	2159.71	167	32	0.191617	23.8538	0.781293	1.03619	0.884677	0.846215	228.72	9558.57	2472.19	1.09117	0.681522	31.5306	36.124	40.2417	1889.8	1836.96	0.989856	0.44507	0.823171	6.96	7533.37	3606.11	0.889823	1.71737	1.01977	-0.477468	0.544599	6.96186		2.20215		3.24774
K03	288	14 μM	5359	Suprofen (Profenal)	1021.48	108	17	0.157407	12.738	0.687644	1.06839	0.831949	0.860361	119.278	7942.87	1459.62	1.05836	0.714184	15.9336	20.7637	53.5826	1802.43	1847.96	3.37239	0.421473	0.731166	5.71095	6999.32	2958.96	0.958388	1.25724	3.5544	-0.646262	0.539133	5.64951	-0.114638	1.04156	3.04	2.66792
K04	288	1.5 μM	5359	Suprofen (Profenal)	983.544	116	10	0.0862069	13.6671	0.734787	1.06665	0.836686	0.838353	128.735	8752.83	1733.93	1.05347	0.731171	17.2118	20.928	54.721	1798.27	1959.3	2.99329	0.566105	0.818939	5.83093	6220.55	2420.24	0.965804	1.27389	2.96471	-0.419616	0.615912	5.83463	-1.14908	1.00287	-0.546	1.46113
K05	288	0.14 μM	5359	Suprofen (Profenal)	1138.23	123	15	0.121951	16.7907	0.69887	1.06509	0.868941	0.823666	156.104	8078.53	1614.84	1.06032	0.736299	20.486	25.2379	45.5824	1804.42	1811.53	2.08799	0.579045	0.804664	6.20442	8529.32	3261.8	0.950688	1.4081	2.30311	-0.62108	0.489589	6.0795	-0.408963	1.16059	1.58	2.06697
K06	288	14 μM	5578	Trimethoprim	1377.55	130	8	0.0615385	14.0636	0.733544	1.06461	0.856997	0.84566	132.152	7615.62	1380.11	1.04343	0.739467	17.827	21.2243	61.9549	1830.02	1684.76	2.86726	0.40824	0.845307	5.88347	6059.77	2167.69	0.980002	1.17684	2.90548	-0.56788	0.556345	5.87532	-0.312652	1.40461	-0.933	1.04302
K07	288	1.5 μM	5578	Trimethoprim	1094.45	85	6	0.0705882	14.8651	0.667234	1.08808	0.85328	0.846247	143.731	7773.2	1523.8	1.03796	0.746107	19.3479	24.0451	53.2295	1582.98	1764.65	2.61206	0.32319	0.82891	5.97589	7456.53	2289.33	0.968078	1.31383	2.54142	-0.521341	0.457863	5.98954	2.01163	1.11595	0.0113	1.19641
K08	288	0.14 μM	5578	Trimethoprim	960.196	116	6	0.0517241	12.7714	0.717897	1.08096	0.8618	0.854398	120.901	7948.23	1488.82	1.03446	0.734274	16.66	19.0072	58.6905	1547.68	1622.13	3.36228	0.344309	0.807051	5.71381	5784.94	1588.76	0.992018	1.13035	3.82773	-0.733581	0.463628	5.585	-0.225426	0.979062	-1.26	0.87668
K09	288	14 μM		Fidaxomicin	1165.95	98	4	0.0408163	15.6844	0.71083	1.06735	0.86687	0.841925	144.317	9258.46	1869.96	1.04421	0.745716	19.3163	23.4246	74.2013	1716.04	2034.92	2.63752	0.892482	0.957311	5.96213	10700.4	3119.51	0.954743	1.40234	2.85292	-0.554122	0.551679	5.87288	0.772031	1.18886	-1.44	0.691802
L10	288	14 μM	23666118	Micafungin Sodium	1126.55	123	9	0.0731707	14.3375	0.686351	1.09143	0.841834	0.841165	131.565	8515.94	1610.93	1.04944	0.705823	16.7204	23.1775	40.6766	1691.8	1899.99	2.9133	0.384313	0.878502	5.85763	6080.84	2091.59	0.974138	1.16723	2.92666	-0.730521	0.316975	5.84667	-0.228111	1.14869	-0.0477	1.24018
L11	288	1.5 μM	23666118	Micafungin Sodium	1022.94	106	5	0.0471698	13.6698	0.657979	1.10614	0.843701	0.842102	129.028	7777.65	1434.59	1.04158	0.761356	15.8989	21.7946	50.812	1775.52	1778.68	2.9649	0.414481	0.791724	5.84235	6461.05	1725.71	0.994243	1.17209	3.19468	-0.646455	0.471291	5.82331	-1.63689	1.04304	-0.927	0.799488
L12	288	0.14 μM	23666118	Micafungin Sodium	1053.59	153	22	0.143791	14.9483	0.687106	1.08115	0.835538	0.836328	141.608	7886.75	1466.57	1.04596	0.739989	19.0489	24.1188	52.27	1736.1	1872.62	2.44331	0.480533	0.823546	6.04042	6686.06	2482.17	0.968642	1.27695	2.72565	-0.582111	0.360429	5.93859	0.308815	1.07429	2.39	2.43713
L13	288	14 μM	5881	Dehydroepiandrosterone (DHEA)	1189.3	122	13	0.106557	12.2929	0.726266	1.05826	0.870324	0.841999	113.567	8236.51	1601.79	1.04627	0.736779	16.0865	19.6651	63.606	1673.91	1927.86	3.57563	0.416072	0.83104	5.66016	7806.16	2954.97	0.969496	1.2265	3.50827	-0.313698	0.611865	5.66396	-1.34806	1.21267	0.765	1.80606
L14	288	1.5 μM	5881	Dehydroepiandrosterone (DHEA)	1179.09	179	15	0.0837989	14.3757	0.665505	1.09274	0.836507	0.831457	137.484	8048.3	1624.39	1.0478	0.750198	17.7643	22.0299	56.992	1760.1	1792.08	2.54915	0.605256	0.919032	5.99827	8608.67	3071.65	0.957141	1.37947	2.60824	-0.608133	0.382735	6.00097	2.22128	1.20225	0.00097	1.42032
L15	288	0.14 μM	5881	Dehydroepiandrosterone (DHEA)	1091.53	153	20	0.130719	13.3253	0.685223	1.06688	0.853663	0.857527	129.564	7695.08	1689.31	1.04937	0.743009	16.1624	21.2026	62.0261	1827.46	1819.32	2.88	0.946921	0.983115	5.86947	9993.18	3487.14	0.935549	1.50554	2.90844	-0.396669	0.617119	5.86408	1.02706	1.11298	1.41	2.21558
L16	288	14 μM	29327	Streptozotocin (Zanosar)	1123.63	145	12	0.0827586	17.0693	0.686206	1.09151	0.850753	0.807577	160.315	7282.4	1559.49	1.04217	0.735339	21.1282	26.5131	66.297	1790.9	1703.24	1.98092	0.710432	0.920104	6.25484	7595.52	2773.11	0.95109	1.34836	1.94252	-0.48198	0.529536	6.27142	0.0261057	1.14571	0.0185	1.40269
L17	288	1.5 μM	29327	Streptozotocin (Zanosar)	1050.67	133	15	0.112782	13.5928	0.69334	1.07621	0.837241	0.868141	124.939	8370.23	1552.62	1.03619	0.73195	16.4741	20.76	61.9013	1935.28	1687.49	3.12405	0.436191	0.818844	5.78671	6748.76	2381.18	0.992961	1.22812	3.73622	-0.414249	0.504727	5.65475	-0.600383	1.07131	0.49	1.91156
L18	288	0.14 μM	29327	Streptozotocin (Zanosar)	986.462	115	12	0.104348	13.7775	0.680314	1.06731	0.850338	0.836443	133.981	7728.02	1512.21	1.04825	0.735775	17.3642	20.6925	44.7245	1429.35	1762.62	2.97992	0.715059	0.87542	5.83797	7510.98	2807.03	0.958989	1.30981	2.87319	-0.462541	0.491016	5.85575	-0.609151	1.00585	0.302	1.76861
L19	288	14 μM	47866	Cyromazine	1135.31	129	15	0.116279	12.5988	0.676606	1.0781	0.86436	0.850323	119.571	7948.57	1394.69	1.03878	0.733908	15.925	19.3595	55.9784	1825.53	1777.81	3.39092	0.359402	0.817677	5.7068	7216.22	2456.32	0.963449	1.26379	3.36257	-0.326237	0.586366	5.70894	0.125364	1.15761	0.244	1.97083
L02	288	DMSO		DMSO	1095.91	86	4	0.0465116	12.401	0.731134	1.0721	0.847362	0.876149	113.946	8920.59	1499.16	1.03534	0.754779	15.3639	19.1378	53.9031	1779.19	1980.29	3.49881	0.144533	0.704474	5.68237	5484.01	1853.97	0.982504	1.24498	3.84355	-0.541701	0.533795	5.62471		1.11744		0.788333
L20	288	1.5 μM	47866	Cyromazine	1149.9	142	11	0.0774648	13.7132	0.681346	1.07666	0.825906	0.857332	124.818	7773.8	1323.76	1.04012	0.764363	17.037	21.4934	49.8907	1840.21	1742.56	2.96927	0.253684	0.714355	5.8377	6856.79	2851.28	0.957934	1.32583	3.09194	-0.640374	0.435171	5.82526	-1.39756	1.17249	-0.253	1.31296
L21	288	0.14 μM	47866	Cyromazine	1196.6	150	20	0.133333	15.2424	0.662637	1.09186	0.824285	0.840763	143.645	7909.15	1413.17	1.04281	0.749723	18.7376	23.827	59.3699	1834.82	1665.12	2.59626	0.41834	0.845866	6.02849	8799.17	3332.41	0.956054	1.34213	2.73224	-0.518312	0.507662	5.92398	-1.98387	1.22011	1.13	2.25989
L22	288	14 μM	2678	Cetirizine Dihydrochloride	1091.53	144	15	0.104167	14.0348	0.665488	1.08671	0.802733	0.855623	128.942	7793.35	1485.29	1.04205	0.723693	17.2342	21.6789	52.0856	1713.15	1478.12	2.92382	0.166349	0.793258	5.86853	6659.71	2754.53	0.9606	1.24613	2.94849	-0.340738	0.583553	5.85773	0.133132	1.11298	-0.276	1.76554
L23	288	7.2 μg/mL		P4G11	1882.45	141	37	0.262411	24.5446	0.752991	1.04714	0.871347	0.837027	236.054	8303.47	2169.06	1.09388	0.665209	31.034	37.8151	36.1555	1613.79	1789.22	0.976028	0.392486	0.842394	6.98267	6018.9	2839.9	0.886192	1.59842	1.06062	-0.477254	0.543998	6.90772		1.91944		4.44765
L03	288	0.14 μM	3052776	Rasagiline mesylate	1040.46	108	7	0.0648148	13.9255	0.70961	1.07029	0.854986	0.850376	136.397	8393.89	1740.04	1.0458	0.751138	17.7229	23.1685	42.2936	1648.86	2068.57	2.70328	0.422426	0.790119	5.9302	7628.71	3037.6	0.953119	1.34617	2.76302	-0.381875	0.420742	5.9119	-0.0135024	1.0609	-0.0146	1.09856
L04	288	14 μM	441190	Azithromycin Dihydrate	1523.47	157	13	0.0828025	14.6511	0.662802	1.1103	0.851568	0.844915	134.067	8054.82	1657.47	1.02938	0.753092	18.3368	22.4514	82.859	1655.54	1861.88	2.82853	0.307012	0.802202	5.89005	8783.49	3111.19	0.986112	1.24178	2.96054	-0.641947	0.457352	5.87672	7.43628	1.55341	-0.186	1.40343
L05	288	1.5 μM	441190	Azithromycin Dihydrate	1149.9	148	10	0.0675676	11.0304	0.677722	1.11856	0.843015	0.825887	101.987	8838.67	1993.88	1.01426	0.81686	14.9989	16.9503	50.9888	1934.16	1833.94	4.19724	0.629673	0.898975	5.48279	11202	4316.57	0.970063	1.3695	4.13114	-0.723424	0.298954	5.49406	2.89501	1.17249	-0.00837	1.14521
L06	288	0.14 μM	441190	Azithromycin Dihydrate	1152.82	143	10	0.0699301	13.6226	0.652216	1.09913	0.846205	0.851294	126.319	7891.12	1776.1	1.03502	0.732126	17.3608	20.8868	47.1299	2061.98	1754.49	2.97195	0.328252	0.694136	5.86315	10348.2	3525.92	0.967586	1.32333	3.07614	-0.491259	0.514459	5.79612	-0.288571	1.17547	-0.123	1.18526
L07	288	14 μM	27200	Thiamphenicol (Thiophenicol)	1348.36	167	9	0.0538922	10.8109	0.639922	1.10928	0.827324	0.815788	100.486	8888.12	1847.76	1.02769	0.80049	13.7537	16.9233	59.1089	1368.3	1372.27	4.49905	0.406421	0.695253	5.42231	8783.67	3672.46	0.975367	1.34315	4.58192	-0.786016	0.451702	5.40811	3.19335	1.37485	-0.138	0.913427
L08	288	1.5 μM	27200	Thiamphenicol (Thiophenicol)	1202.43	96	9	0.09375	11.8204	0.665109	1.10561	0.805283	0.864795	110.236	8136.21	1501.67	1.03476	0.726337	14.7215	18.8882	63.0023	1898.24	2055.24	3.68924	0.37679	0.800727	5.61964	5939.34	1693.25	0.972651	1.15086	4.13047	-0.631493	0.412183	5.62263	-0.462941	1.22606	0.837	1.58898
L09	288	0.14 μM	27200	Thiamphenicol (Thiophenicol)	1076.94	127	8	0.0629921	14.0821	0.686245	1.08942	0.842992	0.838463	130.565	7831.76	1326.72	1.03721	0.725277	18.0321	22.0762	67.3417	1661.74	1536.48	2.98056	0.568916	0.825857	5.84502	6249.65	1859.67	0.966523	1.17851	3.13111	-0.623319	0.437038	5.80733	1.11043	1.0981	-0.0993	1.06766
M10	288	0.14 μM	610479	Tolfenamic acid	1027.32	116	5	0.0431034	11.0085	0.641086	1.09709	0.7996	0.852687	105.99	7826.5	1441.81	1.02976	0.77145	13.9096	17.9548	56.9919	1889.24	1863.37	4.096	0.479065	0.81654	5.50483	5544.61	2105.68	0.982707	1.18544	4.46125	-0.33546	0.658308	5.42	-0.0625019	1.04751	-1.6	0.730567
M11	288	14 μM	54677470	Meloxicam (Mobic)	1117.8	157	13	0.0828025	14.6575	0.703789	1.07532	0.823271	0.851166	137.984	8492.55	1692.11	1.03664	0.748116	18.7316	22.1613	59.1748	2093.28	1587.08	2.68582	0.359378	0.824964	5.9574	8126.89	2881.67	0.966265	1.3041	2.64128	-0.78587	0.382472	5.95868	0.351315	1.13976	0.0324	1.40343
M12	288	1.5 μM	54677470	Meloxicam (Mobic)	1056.51	111	15	0.135135	13.3903	0.692243	1.10103	0.855641	0.8285	127.906	7947.58	1523.03	1.03546	0.727408	15.8685	20.925	69.5894	1594.34	2098.98	3.05238	0.642699	0.868506	5.80864	6198.32	1446.92	0.989335	1.10386	3.25328	-0.402871	0.50542	5.74486	-1.04081	1.07727	1.65	2.29043
M13	288	0.14 μM	54677470	Meloxicam (Mobic)	960.196	120	14	0.116667	13.7794	0.658879	1.1003	0.819743	0.856363	131.98	7873.36	1486.57	1.03269	0.759372	17.3474	21.9568	45.382	1654.12	1648.58	2.8636	0.976681	0.959542	5.87938	5252.49	1728.4	0.980072	1.18507	3.26905	-0.623102	0.242677	5.74448	0.748023	0.979062	0.749	1.9774
M14	288	14 μM	4946	Propranolol HCl	1272.48	117	8	0.0683761	15.195	0.732136	1.0576	0.835884	0.854839	143.645	8463.91	1667.61	1.04365	0.744369	18.9207	23.9208	53.7091	2202.83	1774.03	2.41738	0.683562	0.864305	6.06018	7518.29	2895.62	0.97642	1.24582	2.5942	-0.506024	0.477122	6.01204	1.04225	1.29748	-0.993	1.15892
M15	288	1.5 μM	4946	Propranolol HCl	1208.27	107	13	0.121495	15.7631	0.681759	1.09268	0.851222	0.838847	154.189	7471.83	1455.44	1.04227	0.711753	20.1691	24.0499	61.8997	1870.9	1798.28	2.32733	0.810376	0.973448	6.09717	9301.99	3439.86	0.944607	1.41981	2.39179	-0.599017	0.323745	6.0806	1.25554	1.23201	0.658	2.05924
M16	288	0.14 μM	4946	Propranolol HCl	1033.16	189	19	0.100529	16.3309	0.703899	1.08665	0.810508	0.816194	150.064	7773.52	1764.09	1.04463	0.724883	20.3315	24.6757	62.8533	1909.21	1464.32	2.08166	0.764676	0.888355	6.18289	11257.6	4325.34	0.921963	1.5894	2.07346	-0.498318	0.383314	6.1857	1.03578	1.05346	0.295	1.70388
M17	288	14 μM	6301	Chlorquinaldol	929.551	50	2	0.04	7.06479	0.616216	1.05119	0.815795	0.92573	62.9521	7603.38	1205.72	1.01788	0.796366	9.83514	10.3835	62.2917	2487.69	1798.73	9.89455	-0.121377	0.449753	4.62987	9965.26	3289.86	1	1.241	10.9159	-0.418187	0.678361	4.55381	-2.28365	0.947816	-2.7	0.677966
M18	288	1.5 μM	6301	Chlorquinaldol	1097.37	155	9	0.0580645	10.8485	0.665928	1.10393	0.817665	0.857085	98.3631	7445.88	1205.85	1.03646	0.763539	14.1788	16.3369	64.6129	1827.33	1909.16	4.6955	0.577705	0.831131	5.37894	8796.22	2816.5	0.983705	1.25703	4.67382	-0.536021	0.414591	5.36792	-0.202732	1.11893	-1.87	0.984144
M19	288	0.14 μM	6301	Chlorquinaldol	1003.97	138	19	0.137681	15.4006	0.712173	1.07905	0.872634	0.871247	141.608	7808.31	1524.18	1.03842	0.7644	19.4237	23.2459	75.3787	1529.5	1837.68	2.2367	0.638002	0.791374	6.12512	7908.73	2838.75	0.971439	1.27702	2.4515	-0.467816	0.430665	6.14847	-1.64016	1.0237	0.659	2.33358
M02	288	DMSO		DMSO	877.018	74	5	0.0675676	13.6826	0.665406	1.08537	0.839484	0.85514	128.442	7755.3	1479.43	1.05289	0.74628	17.5344	22.815	56.7719	1664.86	2002.75	3.03029	-0.0009278	0.595066	5.82187	6783.78	2464.41	0.96334	1.32356	3.2119	-0.118247	0.707744	5.75351		0.89425		1.14521
M20	288	14 μM	5344	Sulfisoxazole	995.218	131	16	0.122137	12.9144	0.667812	1.10664	0.834264	0.822234	124.317	7866.44	1699.78	1.04533	0.770198	15.8181	20.5436	57.3118	2010.14	1903.25	3.59788	0.304209	0.807921	5.65523	8783.95	3019.02	0.966596	1.41921	3.53298	-0.323491	0.562343	5.69244	-0.3976	1.01477	1.05	2.07013
M21	288	1.5 μM	5344	Sulfisoxazole	1170.33	141	16	0.113475	15.914	0.672209	1.09479	0.819046	0.848637	149.771	7954.85	1476.58	1.04086	0.748642	19.1372	23.9261	51.5709	1604.04	1690.95	2.43259	0.186157	0.784716	6.04166	8443.18	3080.36	0.958351	1.39583	2.64264	-0.279255	0.610892	6.02602	-0.814476	1.19333	-0.0283	1.92331
M22	288	0.14 μM	5344	Sulfisoxazole	1050.67	79	12	0.151899	13.0823	0.628603	1.12788	0.827871	0.787199	125.146	7480.56	1632.73	1.03295	0.773848	17.7865	21.8455	53.2124	1880.75	1453.82	3.02496	0.532843	0.818266	5.82773	6528.24	2278.33	0.978493	1.28678	3.68011	-0.173523	0.696186	5.80448	-0.019604	1.07131	1.15	2.57455
M23	288	7.2 μg/mL		P4G11	2210.79	118	32	0.271186	24.5414	0.73744	1.0539	0.86987	0.835096	237.055	8867.15	2304.4	1.08972	0.678214	31.8114	36.5136	53.3571	1796.86	1833.65	0.981463	0.519339	0.867385	6.97306	7599.87	3786.7	0.887736	1.79496	0.981712	-0.510777	0.564479	7.00477		2.25422		4.59638
M03	288	1.5 μM	2678	Cetirizine Dihydrochloride	1076.94	90	4	0.0444444	15.9546	0.685694	1.06909	0.854371	0.849815	147.941	8843.95	1746.05	1.03907	0.748443	19.4632	23.7524	54.8087	1937.95	1566.09	2.28598	0.368709	0.797271	6.1285	6466.4	2332.3	0.945634	1.45605	2.80368	-0.530743	0.556736	5.89366	-0.248234	1.0981	-1.2	0.753296
M04	288	0.14 μM	2678	Cetirizine Dihydrochloride	1377.55	97	10	0.103093	17.6063	0.709961	1.07215	0.858569	0.805527	166.562	8485.57	1961.27	1.0508	0.743619	22.8028	26.4339	59.0795	1446.57	1974.88	1.82879	0.328111	0.723861	6.33544	7877.87	3923.92	0.947196	1.45765	1.91768	-0.512721	0.566039	6.28864	0.770114	1.40461	0.186	1.74734
M05	288	14 μM	56206	Difloxacin HCl	1549.74	232	16	0.0689655	10.1679	0.574238	1.16703	0.804736	0.820454	95.3609	8660.47	1635.13	1.01338	0.804943	12.5263	16.6893	55.0606	1968.39	1715.2	5.46679	0.126204	0.743728	5.2109	12248.9	4273.41	0.984711	1.4112	5.50122	-0.733089	0.265726	5.20682	7.55952	1.58019	-0.358	1.16891
M06	288	1.5 μM	56206	Difloxacin HCl	1351.28	141	9	0.0638298	13.169	0.681478	1.08549	0.819236	0.840293	122.609	8331.09	1832.3	1.02878	0.752874	17.0907	19.7664	49.9493	1863.86	1755.15	3.05032	0.596826	0.95016	5.81526	10461.6	3193.13	0.965755	1.35991	3.21016	-0.563401	0.499154	5.74531	0.856522	1.37783	-0.76	1.08186
M07	288	0.14 μM	56206	Difloxacin HCl	1408.19	150	6	0.04	13.3856	0.673548	1.08134	0.827437	0.837274	131.358	8120.05	1486.37	1.03946	0.743161	15.1836	20.9502	58.2167	1790.5	1763.57	3.23903	0.349857	0.815308	5.76111	8854.07	2976.17	0.965231	1.3618	3.20095	-0.527454	0.330628	5.7706	-0.948284	1.43586	-1.07	0.677966
M08	288	14 μM	610479	Tolfenamic acid	1100.29	124	13	0.104839	12.8488	0.659328	1.10007	0.828576	0.848456	117.277	7655.45	1400.87	1.03095	0.750538	16.24	19.7484	45	1742.14	1801.03	3.27749	0.63998	0.867545	5.74291	7950.83	2064.17	0.968335	1.27644	3.69327	-0.654863	0.260849	5.64171	0.0889897	1.1219	0.857	1.77693
M09	288	1.5 μM	610479	Tolfenamic acid	1193.68	137	10	0.0729927	12.3069	0.690844	1.0747	0.838111	0.864038	113.946	8255.75	1711.69	1.02584	0.763483	15.4981	19.9551	69.6957	1637.33	1842.4	3.40794	0.324789	0.755309	5.69093	7185.08	2622.57	0.975127	1.27159	3.58089	-0.398714	0.508639	5.64597	0.822801	1.21713	-0.12	1.23716
N10	288	1.5 μM	4784	PMSF (Phenylmethylsulfonyl Fluoride)	1021.48	92	6	0.0652174	13.6658	0.667823	1.07052	0.804965	0.863578	129.149	7467.84	1436.01	1.02725	0.757227	16.5974	21.4276	61.2148	1798.68	1560.21	3.17269	0.239988	0.77826	5.82444	5710.51	1780.21	0.976836	1.21277	3.20554	-0.650559	0.261758	5.78996	-2.33049	1.04156	-0.733	1.10538
N11	288	0.14 μM	4784	PMSF (Phenylmethylsulfonyl Fluoride)	1171.79	132	7	0.0530303	12.7288	0.690918	1.10005	0.830861	0.829619	114.567	8424.14	1642.02	1.03544	0.740065	16.102	19.5823	68.0658	1824.34	1773.4	3.62444	0.371488	0.851783	5.65146	6766.97	2695.93	0.983401	1.218	3.92806	-0.373514	0.617146	5.57563	1.4367	1.19481	-1.08	0.898819
N12	288	14 μM		Aliskiren hemifumarate	1146.98	143	11	0.0769231	13.3472	0.689947	1.07121	0.859483	0.849361	123.109	7895.02	1872.01	1.04479	0.723898	16.7167	20.8508	63.9971	1455.83	2048.82	3.3785	0.813611	0.953999	5.71317	7909.46	2731.43	0.961421	1.30974	3.32765	-0.666513	0.422701	5.72083	1.05959	1.16952	-0.552	1.30378
N13	288	1.5 μM		Aliskiren hemifumarate	1158.66	133	8	0.0601504	13.8206	0.664568	1.08619	0.834118	0.848974	125.318	7939.36	1537.64	1.04256	0.75089	17.4612	21.7123	68.4172	1936.65	1875.86	3.12314	0.622178	0.885858	5.77806	6967.24	2478.67	0.963303	1.26437	3.10158	-0.664032	0.402401	5.79184	0.0126485	1.18142	-1.39	1.0195
N14	288	0.14 μM		Aliskiren hemifumarate	1227.24	148	14	0.0945946	14.6364	0.649695	1.09724	0.835315	0.826256	136.483	7970.85	1837.03	1.04345	0.7165	19.2214	22.7416	65.0767	1868.28	1713.27	2.5286	0.752775	0.827392	5.99514	6866.41	2766.18	0.967335	1.3237	2.48098	-0.301086	0.498275	6.00722	3.0773	1.25135	0.0333	1.6033
N15	288	14 μM	60700	Topotecan HCl		1	1	1	9.26316	0.779984	1.03313	0.931059	0.951246	83.0736	6283.48	892.309	1.06702	0.680939	12.6109	13.545	110.278	1397.2	1883.42	5.95546	-0.365307	0.583606	5.14982	1437.33	36.9311	1.0009	0.991497	13.2045	0.0206442	0.327173	4.43452		0	34.3	16.9492
N16	288	1.5 μM	60700	Topotecan HCl	510.742	1	1	1	17.4761	0.942367	1.01155	0.94561	0.906742	162.144	9000.94	2003.85	1.10956	0.67106	24.0408	25.4236	-1.21836	1328.45	2517.43	1.72781	-0.70159	0.425887	6.39432	1410.19	119.168	0.984224	1.01685	6.52781	40.7455	5.24051	5.21582	-4.06683	0.520778	34.7	16.9492
N17	288	0.14 μM	60700	Topotecan HCl	860.966	38	1	0.0263158	11.8402	0.730817	1.05537	0.87994	0.894051	111.237	7835	1492.28	1.04071	0.726192	15.3572	17.143	51.8003	1554.62	1488.84	4.84396	-0.260371	0.602338	5.34319	3242.43	1174.3	0.991733	1.02579	6.68721	0.114229	0.551438	5.14482	-1.11337	0.877883	-3.2	0.44603
N18	288	14 μM	644160	Xylose	954.359	143	19	0.132867	14.7306	0.701703	1.06263	0.840813	0.854126	141.194	8666.22	1874.47	1.04485	0.753881	19.1299	23.0222	60.219	1816.35	1880.45	2.52494	0.723302	0.945258	6.00147	9258.49	3430.09	0.958889	1.39857	2.49855	-0.43532	0.612585	6.01823	-0.583385	0.973111	1.01	2.25199
N19	288	1.5 μM	644160	Xylose	939.766	178	25	0.140449	14.3132	0.695066	1.08472	0.8498	0.858028	136.397	8527.78	1533.82	1.0502	0.731097	17.8662	22.0059	68.3679	1968.34	1864.13	2.54608	0.558472	0.864562	6.00133	8698.64	2788.01	0.963479	1.32568	2.57901	-0.500452	0.611756	5.9905	-1.03392	0.958231	0.788	2.3805
N02	288	DMSO		DMSO	866.803	101	6	0.0594059	14.0909	0.673515	1.07673	0.831489	0.836892	133.274	8059.71	1744.81	1.05596	0.733411	16.6508	21.9366	57.8235	1717.63	1735.55	2.9937	0.12991	0.784581	5.81884	5705.58	2343.48	0.977036	1.29715	3.1271	-0.425338	0.68807	5.78806		0.883834		1.00688
N20	288	0.14 μM	644160	Xylose	1021.48	96	9	0.09375	13.5701	0.682134	1.09228	0.837928	0.861652	136.812	8297.63	1732.47	1.04907	0.729104	16.8852	24.583	70.0972	2138.01	1788.66	3.20774	0.427391	0.818218	5.75604	8673.29	3347.36	0.947372	1.43015	3.35512	-0.623229	0.508359	5.74946	-0.907146	1.04156	-0.0108	1.58898
N21	288	14 μM		Tilmicosin	1406.73	207	24	0.115942	14.9029	0.639795	1.12852	0.818632	0.826519	139.314	7499.22	1472.46	1.02368	0.800048	17.2758	23.2071	54.8104	1826.22	1620.58	3.07523	0.61361	0.860758	5.8004	8462.2	3527.35	0.985872	1.25517	3.05291	-0.330208	0.649409	5.79801	3.44393	1.43437	0.089	1.96512
N22	288	1.5 μM		Tilmicosin	1443.21	140	18	0.128571	21.5242	0.665951	1.10262	0.816643	0.80017	201.351	8469.69	1821.51	1.04075	0.764534	25.6487	33.3252	54.0201	1803.31	1401.8	1.37343	0.865003	0.925393	6.62923	7566	3252.56	0.907818	1.49605	1.3545	-0.612778	0.335492	6.67131	2.91277	1.47157	0.277	2.17918
N23	288	7.2 μg/mL		P4G11	1967.09	155	32	0.206452	24.126	0.790072	1.04314	0.885417	0.834869	233.138	8383.14	2409.76	1.09976	0.655648	31.3342	36.4212	48.0488	1866.79	1766.62	1.01099	0.644249	0.965273	6.94396	8712.48	4124.6	0.875969	1.78925	0.984165	-0.637431	0.519104	6.97822		2.00574		3.49918
N03	288	14 μM	4410	Nadifloxacin	1542.44	146	6	0.0410959	13.1252	0.64634	1.10108	0.808265	0.84321	124.317	7446.94	1536.68	1.00482	0.812476	15.6949	20.145	61.9646	2053.08	1652.13	3.33741	0.368459	0.81719	5.71321	9319.71	3009.75	0.97651	1.35299	3.97685	-0.6569	0.512456	5.66057	4.44159	1.57275	-1.3	0.696541
N04	288	1.5 μM	4410	Nadifloxacin	1427.16	171	8	0.0467836	11.7233	0.642088	1.1208	0.825405	0.835255	107.527	9175.1	1777.06	1.01014	0.835153	14.2429	19.0001	54.2939	1654.96	1698.33	3.76526	0.26382	0.742691	5.59517	9521.77	3145.21	0.977373	1.31086	4.70808	-0.753968	0.359112	5.52894	4.59068	1.4552	-1.94	0.792943
N05	288	0.14 μM	4410	Nadifloxacin	1352.74	126	10	0.0793651	16.1366	0.69257	1.08451	0.841512	0.825426	149.149	8496.59	1798.99	1.05017	0.733654	20.7846	25.544	57.7958	1911.48	1955.81	2.12482	0.150994	0.736788	6.17235	6675.87	2640.67	0.967723	1.20576	2.41218	-0.550039	0.566751	6.04009	1.07961	1.37932	0.0623	1.34517
N06	288	14 μM	51755	Fenticonazole nitrate	1015.65	42	2	0.047619	14.648	0.66032	1.06641	0.817878	0.859586	134.568	8858.18	1835.48	1.03695	0.737764	17.6199	21.6851	59.3412	1988.44	2001.51	2.61814	0.353299	0.806487	5.97328	5251.37	1826.23	0.971785	1.22411	2.76722	-0.595069	0.507966	5.89928	-0.449892	1.0356	-1.36	0.807103
N07	288	1.5 μM	51755	Fenticonazole nitrate	1266.64	105	12	0.114286	14.8749	0.702658	1.0786	0.852011	0.847121	141.022	8257.81	1601.61	1.05527	0.721216	19.5422	22.7296	58.7197	1699.19	1825.94	2.50131	0.251047	0.697407	6.02851	6371.55	2522.96	0.958507	1.27484	2.66179	-0.639589	0.508298	5.94888	-2.65474	1.29153	1.79	1.93705
N08	288	0.14 μM	51755	Fenticonazole nitrate	1132.39	108	6	0.0555556	12.0866	0.667971	1.0968	0.850858	0.850518	112.652	8314.6	1637.53	1.04346	0.723287	14.9139	18.3403	69.2759	1580.6	1758.65	3.60175	0.60308	0.84998	5.63998	8379.14	3038.26	0.980829	1.33272	3.96729	-0.517953	0.521427	5.53435	4.30361	1.15464	-1.01	0.94162
N09	288	14 μM	4784	PMSF (Phenylmethylsulfonyl Fluoride)	966.033	115	9	0.0782609	13.6416	0.686401	1.07872	0.829195	0.826909	128.32	7945.89	1688.89	1.0508	0.754036	16.9151	20.6313	50.6237	1386.44	1963.33	3.20988	0.544994	0.756167	5.77186	6559	2018.47	0.978758	1.27661	3.3536	-0.719948	0.495482	5.71517	-0.191318	0.985014	0.104	1.32646
O10	288	14 μM		Rifaximin (Xifaxan)	1060.88	80	9	0.1125	13.5803	0.645934	1.106	0.78048	0.833557	126.526	8461.44	1649.55	1.04491	0.760852	16.1125	21.1614	63.1253	1712.8	2061.88	3.08711	0.277208	0.769071	5.79262	5651.6	2030.99	0.963842	1.27347	3.56321	-0.612749	0.503701	5.66736	-0.460606	1.08173	1.49	1.90678
O11	288	1.5 μM		Rifaximin (Xifaxan)	1044.83	77	4	0.0519481	13.4422	0.680085	1.08907	0.825202	0.854731	128.027	8052.7	1479.68	1.04004	0.737032	15.9749	21.3889	58.7319	1664.65	1644.93	3.18229	0.334026	0.76148	5.77889	5027.55	1275.69	0.986325	1.23123	4.13533	-0.319139	0.636572	5.54566	-2.73061	1.06536	-0.708	0.880475
O12	288	0.14 μM		Rifaximin (Xifaxan)	1078.4	94	6	0.0638298	18.5845	0.682509	1.10004	0.840367	0.83532	176.64	8105.68	1800.78	1.04082	0.747061	22.2553	27.4885	70.5716	1862.14	1618.38	1.87839	0.462214	0.852774	6.31139	6300.34	2756.74	0.949475	1.36491	1.89868	-0.296751	0.657167	6.29525	-0.712939	1.09959	-0.636	1.08186
O13	288	14 μM		BIBR-1048 (Dabigatran)	1065.26	95	12	0.126316	16.8769	0.689975	1.07323	0.818871	0.819158	159.021	8108.28	1931.16	1.05955	0.698787	21.392	26.759	47.0654	1601.61	1867.09	1.96902	0.652874	0.851551	6.24891	6540.1	2475.91	0.914179	1.54712	2.00392	-0.612752	0.491782	6.23205	-0.0126485	1.08619	1.56	2.14095
O14	288	1.5 μM		BIBR-1048 (Dabigatran)	1011.27	110	7	0.0636364	14.3731	0.669695	1.09238	0.867205	0.827537	137.777	8483.82	1816.35	1.03802	0.729958	19.5691	21.3282	66.7017	1425.49	1991.37	2.61997	0.125698	0.774697	5.9661	6052.72	1668.12	0.969643	1.28284	2.91894	-0.512447	0.450746	5.8642	-0.614885	1.03114	-0.734	1.07858
O15	288	0.14 μM		BIBR-1048 (Dabigatran)	989.381	135	16	0.118519	10.5285	0.676893	1.08742	0.82483	0.841576	99.5711	8168.71	1669.27	1.02191	0.717674	12.9394	16.3232	56.3433	1969.93	1910.2	5.2334	0.358376	0.740323	5.26709	7320	2286.43	0.974282	1.30229	5.18003	-0.620316	0.352876	5.3014	-1.30108	1.00882	0.984	2.00879
O16	288	14 μM	442534	Paeoniflorin	1186.38	112	14	0.125	15.2684	0.698798	1.07077	0.836792	0.826893	142.23	8407.04	1884.86	1.03938	0.73864	19.4294	23.5732	66.9676	1814.29	1693.62	2.5526	0.54485	0.871096	5.99112	8296.97	3013.06	0.967304	1.2869	2.92969	-0.527405	0.503837	5.87074	1.0177	1.20969	1.67	2.11864
O17	288	1.5 μM	442534	Paeoniflorin	1065.26	137	14	0.10219	14.457	0.707855	1.07169	0.821123	0.852405	136.069	8951.84	1939.48	1.04286	0.742273	17.688	21.6843	70.4216	1785.74	1865.38	2.75739	0.429166	0.837851	5.90793	7370.88	3143.66	0.952576	1.48157	2.87042	-0.411449	0.6396	5.88872	0.159479	1.08619	0.121	1.73203
O18	288	0.14 μM	442534	Paeoniflorin	1100.29	119	9	0.0756303	13.4951	0.682984	1.07064	0.833595	0.867368	127.112	9277.73	1708.87	1.04035	0.762462	17.5845	20.5026	65.6989	1852.27	1798.9	2.9694	0.464714	0.809743	5.8381	7169.16	2438.12	0.98793	1.24696	3.21333	-0.380129	0.56378	5.77793	-0.584603	1.1219	-0.76	1.28187
O19	288	14 μM	1549008	Terbinafine (Lamisil, Terbinex)	1066.72	86	6	0.0697674	15.5921	0.683605	1.0747	0.848321	0.852451	146.354	8916.73	1966.64	1.0519	0.720071	20.0569	24.5744	59.4885	1940.28	1696.01	2.28354	0.513405	0.880553	6.10818	5817.18	2443.78	0.964926	1.32409	2.40691	-0.161178	0.630807	6.0535	-0.0209732	1.08768	-1.5	1.1825
O02	288	DMSO		DMSO	1012.73	68	6	0.0882353	11.966	0.666217	1.11606	0.837256	0.873825	106.819	7925.21	1398.78	1.02955	0.76953	14.6804	19.4949	42.1447	1683.31	1493.73	3.59431	-0.0433839	0.667794	5.6366	4959	1508.47	0.998312	1.12793	6.16523	-0.276407	0.624256	5.21919		1.03263		1.49551
O20	288	1.5 μM	1549008	Terbinafine (Lamisil, Terbinex)	1214.11	96	9	0.09375	14.5703	0.670886	1.07992	0.813258	0.833878	135.397	8493.8	2065.71	1.05482	0.71554	17.4346	23.4007	57.7201	1923.51	2051.44	2.69419	0.507315	0.814899	5.93236	6574.04	2949.5	0.967314	1.24975	2.85213	-0.364148	0.614856	5.87664	0.254946	1.23796	0.407	1.58898
O21	288	0.14 μM	1549008	Terbinafine (Lamisil, Terbinex)	1103.2	87	9	0.103448	13.5571	0.730834	1.05346	0.866201	0.863418	126.733	8787.89	1939.71	1.0438	0.737596	17.0072	20.282	43.2118	1764.48	1709.66	3.03233	0.102233	0.750193	5.80664	6018.37	2717.09	0.985183	1.2386	3.27855	-0.209961	0.7247	5.73589	1.15391	1.12488	0.0283	1.75336
O22	288				1044.83	93	3	0.0322581	14.7731	0.706746	1.08752	0.799203	0.862628	142.023	8463.06	1904.56	1.05229	0.695834	17.382	23.2888	69.7925	1919.48	2035.38	2.77588	0.365258	0.959948	5.90194	5740.13	2172.29	0.962202	1.25288	3.16543	-0.647577	0.397656	5.84638		1.06536		0.546747
O23	288	7.2 μg/mL		P4G11	1800.73	151	25	0.165563	23.8769	0.780074	1.04007	0.887587	0.858144	225.182	8723.93	2469.39	1.09499	0.657319	31.1553	35.8618	49.6459	1831.26	1993.15	0.941089	0.469056	0.91198	7.0085	7770.27	3810.59	0.880362	1.85704	1.1016	-0.513133	0.618299	6.90251		1.83611		2.80615
O03	288	0.14 μM		Tilmicosin	957.277	101	8	0.0792079	15.1527	0.669384	1.08685	0.835811	0.827816	141.816	9472.71	1902.36	1.04212	0.732267	19.2152	24.3652	58.3673	2057.22	1855.63	2.47701	0.101369	0.640046	6.01865	5787.73	2703.92	0.966028	1.27674	2.91699	-0.329481	0.647876	5.86438	-0.883297	0.976086	0.573	1.34251
O04	288	14 μM	243	Benzoic acid	1236	92	2	0.0217391	17.78	0.686181	1.10083	0.856026	0.831473	169.064	8262.3	1637.31	1.04234	0.718352	22.9708	26.2972	55.5814	1944.54	1988.29	1.76221	0.468201	0.860975	6.36644	6976.32	3639.35	0.925887	1.42272	1.91984	-0.64481	0.510077	6.31271	4.73101	1.26028	-2.49	0.36846
O05	288	1.5 μM	243	Benzoic acid	998.137	99	6	0.0606061	13.8186	0.734477	1.07906	0.863822	0.817539	136.19	8775.4	2123.97	1.04963	0.740335	17.8229	22.0472	72.4453	1996.1	1611.92	2.83033	0.468388	0.884926	5.88826	7057.43	3397.26	0.953134	1.52107	2.93527	-0.336462	0.646341	5.85588	0.216254	1.01775	-0.238	1.02722
O06	288	0.14 μM	243	Benzoic acid	1129.47	97	10	0.103093	15.074	0.697706	1.07388	0.815351	0.844879	139.4	9107.5	1907.14	1.04744	0.72014	18.9479	23.4675	49.7312	1466.54	1823.8	2.38538	0.379931	0.830797	6.06869	6110.24	2514.48	0.973893	1.26578	2.78689	-0.624608	0.583679	5.90671	0.00632423	1.15166	1.18	1.74734
O07	288	14 μM		Mestranol	1114.88	119	5	0.0420168	13.3351	0.660257	1.09483	0.842735	0.836836	126.233	9170.65	1882.4	1.04106	0.725176	16.9266	21.0361	53.5986	1962.69	1891.46	2.99487	0.477129	0.866889	5.82869	7140.35	2644.39	0.975761	1.33667	3.07833	-0.457273	0.471144	5.81707	-0.27504	1.13678	-0.555	0.712149
O08	288	1.5 μM		Mestranol	942.685	125	9	0.072	12.2206	0.713794	1.06239	0.863991	0.866999	110.65	8424.68	1634.9	1.05003	0.752548	15.9768	18.4918	57.063	1780.32	1496.48	3.51197	0.153618	0.79062	5.67266	5372.18	2401.26	0.99746	1.14017	4.02697	-0.0369906	0.832857	5.5602	1.17911	0.961207	0.0413	1.22034
O09	288	0.14 μM		Mestranol	1074.02	102	5	0.0490196	12.0544	0.669973	1.09215	0.85192	0.844878	112.945	8314.07	1864.24	1.04032	0.738441	15.9884	18.8978	63.9319	1881.83	1613.86	3.66278	0.296597	0.764658	5.62153	5023.61	1805.54	0.990709	1.2336	3.77415	-0.322257	0.631502	5.59525	0.191318	1.09512	-0.597	0.830841
B10	289	1.5 μM	60464	Sparfloxacin	1001.06	35	2	0.0571429	14.17	0.644513	1.09284	0.841493	0.817545	134.568	8081.08	1842.89	1.05207	0.72085	18.0699	22.0976	56.553	1775.02	1809.91	2.66966	0.0268499	0.725256	5.95479	2913.25	1403.63	0.976429	1.28273	3.4746	0.186181	0.955419	5.71272	-3.93687	0.962127	-0.823	0.672269
B11	289	0.14 μM	60464	Sparfloxacin	1114.88	97	5	0.0515464	13.7446	0.723299	1.06235	0.835529	0.866206	127.441	8177.63	1662.06	1.0446	0.732862	17.7967	21.4301	48.7379	1923.55	2145.28	2.97	0.342595	0.712409	5.84971	7425.59	3046.57	0.984849	1.34215	3.13328	-0.362604	0.543798	5.80403	0.746701	1.07152	-1.39	0.606428
B12	289	14 μM	441314	Miglitol (Glyset)	1173.25	99	7	0.0707071	13.9215	0.736349	1.06958	0.836354	0.844658	134.775	8572.39	2293.82	1.07267	0.708308	18.9209	20.6173	40.2638	1699.63	1876.96	2.65439	0.692234	0.87537	5.95486	10229.3	4342.97	0.937111	1.56374	3.15126	-0.118279	0.53373	5.78505	0	1.12762	-0.446	0.831848
B13	289	1.5 μM	441314	Miglitol (Glyset)	1008.35	98	8	0.0816327	12.5793	0.739413	1.06476	0.872177	0.857734	115.154	9557.4	1913.66	1.04905	0.727695	16.2908	18.8198	49.8222	1415.45	1675.29	3.22644	0.368506	0.753066	5.75789	6115.03	2576.88	0.975337	1.25579	3.4955	-0.379678	0.437749	5.69461	-0.474436	0.96914	0.0561	0.960384
B14	289	0.14 μM	441314	Miglitol (Glyset)	1265.18	96	11	0.114583	15.5866	0.688021	1.08548	0.839117	0.812562	143.817	8684.17	2146.85	1.06087	0.72451	20.4889	23.6068	61.1631	1969.03	1821.53	2.30624	0.119535	0.790274	6.09091	6913.56	3293.04	0.958496	1.39132	2.41412	-0.405991	0.542551	6.04587	1.26987	1.21598	0.0183	1.34804
B15	289	14 μM	53232	Lovastatin (Mevacor)	1076.94	87	4	0.045977	15.6633	0.712047	1.05778	0.81967	0.853349	143.231	8265.38	1890.15	1.04907	0.738117	17.2799	24.5557	52.9025	1699.93	1871.59	2.40622	0.25505	0.8134	6.05113	6841.57	2828	0.97722	1.36454	2.6075	-0.298262	0.627024	5.97791	-0.685816	1.03506	-1.2	0.540906
B16	289	1.5 μM	53232	Lovastatin (Mevacor)	1307.5	80	11	0.1375	14.4924	0.674651	1.08391	0.840022	0.835155	133.274	8439.97	1978.76	1.05674	0.719532	18.3756	22.014	53.0664	1911.41	1697.2	2.64669	0.362331	0.796314	5.95575	5990.58	2317.92	0.954012	1.35456	2.76255	-0.374691	0.655196	5.92237	-0.806875	1.25666	0.883	1.61765
B17	289	0.14 μM	53232	Lovastatin (Mevacor)	1155.74	99	14	0.141414	17.032	0.719804	1.08271	0.856062	0.82187	157.312	9169.16	2097.28	1.05029	0.728916	22.4729	25.1321	56.6926	1413.95	1944.19	1.93447	0.413491	0.842202	6.28479	8360.89	3643.67	0.975284	1.48719	2.0644	-0.0613898	0.68577	6.26035	1.78184	1.11079	1.2	1.6637
B18	289	14 μM	656668	Benidipine hydrochloride	920.796	82	4	0.0487805	15.3343	0.752072	1.04868	0.833608	0.87109	144.732	8319.14	1898.74	1.05819	0.718691	18.5914	23.5411	49.7515	1768.11	1780.4	2.34853	0.0919806	0.712353	6.08311	6675.68	3530.31	0.9609	1.28594	2.79378	-0.214014	0.776974	5.98801	2.67353	0.884989	-2.35	0.573888
B19	289	1.5 μM	656668	Benidipine hydrochloride	1047.75	5	1	0.2	14.4623	0.657185	1.1023	0.819299	0.854663	135.983	8676.06	1574.22	1.03914	0.737671	17.6341	22.4148	49.8454	1751.52	1829.58	2.90939	-0.0067727	0.606204	5.86071	1476.81	640.733	0.98052	1.16525	3.96123	0.108391	0.802474	5.68773	-4.466	1.00701	3.21	2.35294
B02	289	DMSO		DMSO	1151.36	80	8	0.1	15.529	0.715792	1.06166	0.830763	0.854862	145.025	8233.4	1678.09	1.05085	0.752926	19.2896	23.4824	48.7028	1822.17	1903.56	2.26365	-0.0159527	0.677715	6.10402	6325.92	2612.15	0.965137	1.36711	2.75138	-0.368667	0.649366	5.93093		1.10659		1.17647
B20	289	0.14 μM	656668	Benidipine hydrochloride	1135.31	81	9	0.111111	16.4908	0.741614	1.05154	0.876744	0.855213	155.897	9338.06	2168.59	1.05102	0.747119	20.8726	25.1731	69.4878	1579.39	2027.76	2.2084	-0.002474	0.733657	6.15441	5528.96	2593.24	0.956481	1.26525	2.40707	0.00395318	0.774608	6.07431	1.0081	1.09116	-0.34	1.30719
B21	289	14 μM	3162	Doxylamine Succinate	1012.73	91	14	0.153846	16.8426	0.684787	1.08088	0.820283	0.820473	160.021	9073.3	2143.71	1.05527	0.737119	20.7744	25.6907	53.8304	1811.06	1762.53	2.00499	0.395283	0.798358	6.2302	6430.05	3042.49	0.953291	1.34171	2.11121	-0.130094	0.695961	6.17535	1.45224	0.973348	1.51	1.80995
B22	289	1.5 μM	3162	Doxylamine Succinate	979.166	64	10	0.15625	16.195	0.733955	1.06183	0.882205	0.853835	156.483	9710.52	2135.3	1.04379	0.724223	21.2609	24.9297	63.9994	1812.47	2093.87	2.01365	0.24009	0.74091	6.23659	4669.81	1756.19	0.962877	1.34869	2.3859	0.0982305	0.718252	6.05762	-0.162608	0.94109	1.49	1.83824
B23	289	7.2 μg/mL		P4G11	1399.43	106	26	0.245283	25.2411	0.769688	1.04613	0.878906	0.854046	239.471	8536.05	2618.22	1.11299	0.640998	32.37	37.8283	45.1197	1766.78	1958.3	0.930435	0.21938	0.816477	7.01655	4599.45	2151.4	0.924459	1.46726	1.21389	-0.347666	0.697372	6.82949		1.34501		2.88568
B03	289	14 μM	1549517	Allylthiourea	1024.4	115	13	0.113043	15.2123	0.721534	1.07797	0.866938	0.843569	142.938	8519.76	2017.95	1.05367	0.708465	20.3527	22.7327	47.2948	1816.43	1892.99	2.38373	0.38958	0.775575	6.06507	8362.37	3357.29	0.969329	1.47138	2.53832	0.0862069	0.754633	5.99021	0.338694	0.984568	0.359	1.32992
B04	289	1.5 μM	1549517	Allylthiourea	985.003	106	14	0.132075	12.4714	0.683066	1.09579	0.83604	0.855997	112.652	8754	1746.17	1.0384	0.735969	15.4826	19.8351	53.732	1866.11	1771.21	3.40382	0.201961	0.698297	5.69745	5601.8	2535.76	0.985516	1.23532	4.28899	-0.231212	0.742577	5.49485	-1.66429	0.9467	1.27	1.55383
B05	289	0.14 μM	1549517	Allylthiourea	1101.74	94	4	0.0425532	14.4861	0.738409	1.06201	0.874911	0.866377	139.9	8677.74	1820.96	1.05476	0.705634	18.6387	22.2652	49.3859	1974.08	1739.88	3.00351	0.604097	0.900953	5.84904	5504.68	1878.89	0.987382	1.16334	3.10545	-0.330049	0.604848	5.79627	-0.819548	1.0589	-1.12	0.500626
B06	289	14 μM	5834	Prednisolone acetate (Omnipred)	1221.4	120	11	0.0916667	17.0911	0.712466	1.07061	0.838773	0.843021	155.811	8768.62	2175.96	1.06015	0.701332	20.8185	26.1334	54.1151	1811.58	2126.37	1.99661	0.289632	0.811342	6.24061	7140.81	3783.88	0.968419	1.268	2.17836	-0.0958227	0.863196	6.25321	2.16062	1.17391	0.149	1.07843
B07	289	1.5 μM	5834	Prednisolone acetate (Omnipred)	1300.2	64	6	0.09375	15.6671	0.705475	1.0641	0.833219	0.858686	143.817	7942.17	1640.47	1.04762	0.721072	18.5848	24.3639	64.1837	1709.05	1620.19	2.31646	0.00248835	0.676935	6.11175	3982.96	1601.44	0.986203	1.1858	3.49277	0.260895	0.889804	5.72825	-2.22959	1.24964	0.159	1.10294
B08	289	0.14 μM	5834	Prednisolone acetate (Omnipred)	1078.4	110	4	0.0363636	15.3825	0.675288	1.07943	0.86718	0.859721	143.109	8306.11	1827.86	1.05022	0.717705	20.0976	23.421	63.8143	1680.31	1646.15	2.30104	0.190849	0.742476	6.09732	6429.86	2120.84	0.984131	1.24731	2.34624	-0.575545	0.537546	6.09448	3.11745	1.03646	-1.15	0.427807
B09	289	14 μM	60464	Sparfloxacin	938.307	106	8	0.0754717	16.7551	0.675747	1.08031	0.841161	0.837925	168.978	9118.8	2462.71	1.0602	0.728252	21.5887	26.5666	49.2654	1762.35	1994.7	1.86357	0.121049	0.858747	6.30583	7542.2	3975.47	0.941104	1.36427	1.97485	-0.285218	0.748041	6.23517	-0.0655188	0.901819	-0.442	0.887902
C10	289	14 μM	3475	Gliclazide (Diamicron)	933.929	103	7	0.0679612	14.1471	0.660767	1.08541	0.862087	0.849876	136.276	8899.94	1895.32	1.05435	0.709596	18.2838	21.2749	50.2331	2031.51	1694	2.69018	0.475035	0.775895	5.95163	6468.23	3186.39	0.962917	1.26929	2.87199	-0.131991	0.722285	5.86799	-0.404069	0.897612	0.00641	0.799543
C11	289	1.5 μM	3475	Gliclazide (Diamicron)	1182	111	14	0.126126	17.3678	0.691817	1.08629	0.838037	0.8087	167.148	9138.51	1884.6	1.05613	0.719462	19.9111	26.4378	55.0813	1850.84	1806.46	1.98232	0.179913	0.760944	6.25533	7713.93	3043.92	0.962233	1.31131	2.25753	-0.348728	0.699728	6.11021	1.77749	1.13604	1.44	1.48384
C12	289	0.14 μM	3475	Gliclazide (Diamicron)	1085.69	122	14	0.114754	15.4437	0.769669	1.05606	0.870989	0.868324	144.939	9442.62	2067.11	1.0541	0.719627	19.8822	23.0302	51.2242	1910.9	1578.03	2.23764	0.473383	0.851022	6.13085	7353.06	3187.13	0.981457	1.35534	2.39311	-0.163661	0.654305	6.06145	1.74453	1.04347	1.43	1.35005
C13	289	14 μM	40854	Oxfendazole	852.21	22	1	0.0454545	9.95595	0.810246	1.02669	0.920322	0.928521	89.1136	7970.62	1974.8	1.05851	0.735018	13.0221	15.0495	54.9516	1871.5	2099.89	5.14715	-0.246355	0.580111	5.28319	14582.3	3506.71	0.917923	1.51015	6.06967	-0.806604	0.359698	5.20368	0.653355	0.819071	-0.59	0.534759
C14	289	1.5 μM	40854	Oxfendazole	1076.94	115	4	0.0347826	16.5205	0.636715	1.09052	0.819284	0.83106	154.189	9452.19	1838.26	1.04077	0.73921	19.4939	25.9777	74.6587	1861.09	2027.93	2.27419	-0.128199	0.643025	6.11722	7715.66	3758.57	0.945742	1.20827	2.74665	0.153434	0.875062	5.93371	1.81103	1.03506	-2	0.409207
C15	289	0.14 μM	40854	Oxfendazole	1085.69	113	11	0.0973451	13.1658	0.703045	1.06457	0.872811	0.861387	119.485	9101.32	1912.51	1.04586	0.741571	15.1085	20.4219	63.7981	1650.62	1663.08	3.19053	0.614176	0.923269	5.75823	6513.59	3162.21	0.997007	1.28212	3.77337	0.0392671	0.751127	5.63812	0.270576	1.04347	0.9	1.14524
C16	289	14 μM		Tamoxifen Citrate (Nolvadex)	1589.14	64	6	0.09375	19.4748	0.790055	1.04679	0.905629	0.84681	186.061	9231.94	1927.08	1.06667	0.730402	26.2751	28.7773	41.6823	1713.83	1955.02	1.40884	0.790574	0.951572	6.59643	9051.76	4931.71	0.897685	1.69885	1.45682	-0.275451	0.599648	6.63668	9.91562	1.52734	-0.0011	1.10294
C17	289	1.5 μM		Tamoxifen Citrate (Nolvadex)	1205.35	115	14	0.121739	14.4456	0.695818	1.07249	0.824908	0.868437	133.066	10277.4	2048.35	1.04573	0.7331	18.4197	21.9629	51.2536	1781.03	1875.35	2.48927	0.226869	0.772698	6.01908	6383.25	2619.54	0.963477	1.28515	3.06784	-0.103317	0.700669	5.80185	0.0503029	1.15848	1.08	1.43223
C18	289	0.14 μM		Tamoxifen Citrate (Nolvadex)	1183.46	98	11	0.112245	14.069	0.710897	1.07978	0.861695	0.825307	135.189	10124.7	2335.4	1.05819	0.724154	17.5346	21.3037	56.2105	1793.41	1642.79	2.74413	0.452069	0.906477	5.91231	6615.96	2874.16	0.964997	1.29243	3.0693	-0.418768	0.661273	5.83313	-0.0734064	1.13744	0.131	1.32053
C19	289	14 μM	73957	Pramoxine HCl	1222.86	89	7	0.0786517	15.887	0.682243	1.06905	0.839437	0.83032	149.235	9710.69	2107.01	1.05516	0.717564	19.0498	24.2605	57.8422	2055.37	1666.36	2.31569	0.213339	0.728562	6.0879	6435.75	2408.78	0.969655	1.31352	2.39879	-0.396812	0.59718	6.09392	-0.790457	1.17531	-0.113	0.925314
C02	289	DMSO		DMSO	837.618	60	1	0.0166667	13.4694	0.711252	1.06505	0.844308	0.85873	125.318	8403.8	1845.51	1.05508	0.75681	16.7908	20.3879	43.4389	1886.59	1500.22	2.91699	-0.101198	0.561044	5.86438	4936.52	1778.24	0.969195	1.14631	4.12572	0.0686423	0.693443	5.52286		0.805045		0.196078
C20	289	1.5 μM	73957	Pramoxine HCl	874.099	82	3	0.0365854	14.9629	0.767346	1.05432	0.841449	0.857585	140.107	9479.61	1987.69	1.04385	0.720757	18.6238	22.4437	56.4818	1645.5	1768.35	2.49573	0.374684	0.761368	6.02123	5293.55	1945.79	0.99121	1.17073	2.62645	-0.217906	0.775248	5.95581	-0.56499	0.840108	-2.19	0.430416
C21	289	0.14 μM	73957	Pramoxine HCl	831.78	33	1	0.030303	12.7562	0.671709	1.07315	0.815597	0.867167	117.57	9192.1	1801.19	1.02938	0.746914	15.2703	19.5829	51.6153	1962.22	2006.99	3.62475	-0.0662918	0.62752	5.63001	4763.11	1228.45	0.99913	1.11566	6.14011	-0.139202	0.783048	5.22991	-2.65757	0.799435	-1.88	0.356506
C22	289	14 μM	54677972	Isoxicam	821.566	52	5	0.0961538	14.046	0.721607	1.07122	0.846458	0.84515	133.86	8900.54	1990.23	1.03969	0.749774	17.6729	21.851	66.8139	1874.68	2115.61	2.72703	0.0622794	0.748638	5.91311	5827.63	2260.32	0.9656	1.32097	3.19848	-0.304658	0.691179	5.77891	-2.74852	0.789618	0.0947	1.13122
C23	289	7.2 μg/mL		P4G11	1389.22	115	20	0.173913	24.0614	0.796065	1.03963	0.894256	0.847799	227.806	8825.86	2603.83	1.10625	0.619565	31.7645	36.5583	53.4665	1643.04	1631.39	0.99371	0.568846	0.931421	6.95121	5248.51	2325.03	0.896859	1.59431	1.1291	-0.348301	0.705025	6.83587		1.3352		2.04604
C03	289	0.14 μM	3162	Doxylamine Succinate	1103.2	137	10	0.0729927	16.3551	0.705803	1.06548	0.843539	0.827122	150.307	8957.14	1855.27	1.0586	0.721783	20.8159	25.201	66.6731	1965.54	1819.41	2.08186	0.220276	0.83521	6.20105	7306	3179.37	0.958761	1.28869	2.31268	-0.232674	0.708941	6.12196	0.319818	1.0603	-0.409	0.858738
C04	289	14 μM	60871	Adefovir Dipivoxil (Preveon, Hepsera)	649.372	10	1	0.1	10.6407	0.709875	1.03635	0.813521	0.935941	96.1544	8102.02	1086.52	1.04365	0.752414	14.3032	15.7588	2.58422	1317.23	1319.84	4.47917	-0.945396	0.374225	5.42865	1731.8	51.2938	1.0053	0.995465	8.55154	-0.324985	0.499445	4.93474	-1.62344	0.624121	0.751	1.17647
C05	289	1.5 μM	60871	Adefovir Dipivoxil (Preveon, Hepsera)	898.907	69	3	0.0434783	10.9194	0.701539	1.07818	0.857349	0.890718	98.1558	8538.57	1822.1	1.04588	0.733633	13.7654	17.0392	66.1019	2007.11	1780.97	4.31845	0.118245	0.73905	5.46134	7024.25	2620.27	0.955182	1.40085	4.49372	-0.203211	0.630456	5.42727	-2.245	0.863951	-0.602	0.511509
C06	289	0.14 μM	60871	Adefovir Dipivoxil (Preveon, Hepsera)	1076.94	66	5	0.0757576	14.8121	0.704395	1.05649	0.826518	0.853014	135.69	9122.14	1917.24	1.04796	0.743255	19.2107	22.5664	41.482	1799.37	1869.65	2.48802	0.28684	0.709011	6.03119	6644.59	2436.05	0.954322	1.40556	2.65302	-0.388656	0.568371	6.01212	-2.83111	1.03506	0.14	0.891266
C07	289	14 μM		Carbazochrome sodium sulfonate	1392.14	96	13	0.135417	14.3059	0.722858	1.06551	0.840059	0.873875	127.32	8676.69	1896.83	1.05505	0.703269	17.5301	22.0318	43.7316	1754.71	1999.08	2.84072	0.236433	0.788217	5.88228	7393.88	3161.03	0.955013	1.36198	3.12092	-0.488296	0.492502	5.82861	-1.734	1.338	1.96	1.59314
C08	289	1.5 μM		Carbazochrome sodium sulfonate	1021.48	106	8	0.0754717	12.9499	0.696429	1.07705	0.810037	0.84456	121.194	8400.55	1619.64	1.0298	0.769399	15.4281	20.5192	64.4773	1956.45	1825.21	3.32363	0.347241	0.820006	5.71881	7168.42	2869.79	0.978095	1.2678	3.55171	-0.458185	0.625451	5.65486	0.704176	0.981763	0.573	0.887902
C09	289	0.14 μM		Carbazochrome sodium sulfonate	1219.94	113	7	0.0619469	13.6907	0.699392	1.07695	0.851679	0.860597	128.32	8977.54	1727.63	1.04225	0.751534	17.0198	21.0403	61.5598	1759.61	1790.61	3.02319	0.117906	0.736378	5.81749	6368.09	2014.66	0.982697	1.17919	3.59952	-0.311239	0.565424	5.71805	1.47253	1.17251	-0.377	0.728787
D10	289	0.14 μM	656678	Atropine	1144.06	120	19	0.158333	15.2481	0.667224	1.08523	0.816338	0.851663	143.817	8588.32	1834.41	1.04406	0.725816	19.008	24.1721	56.451	1511.96	1867.49	2.4091	0.321754	0.780764	6.05606	7978.34	3889.38	0.965725	1.34598	2.58186	-0.488798	0.551347	6.03257	-0.132366	1.09957	2.65	1.86275
D11	289	14 μM		Rapamycin (Sirolimus)	1018.57	119	3	0.0252101	14.3705	0.773419	1.04246	0.871291	0.8596	133.86	8118.05	1921.81	1.06278	0.709415	18.3277	21.5348	45.4172	1814.39	1582.11	2.55103	0.0766117	0.74021	5.99778	10148.6	5579.39	0.982116	1.27733	2.83673	-0.234381	0.839416	5.8685	4.84245	0.978958	-1.93	0.296589
D12	289	1.5 μM		Rapamycin (Sirolimus)	1370.25	160	5	0.03125	14.5701	0.734156	1.06694	0.833591	0.863411	137.277	9429.9	2108.85	1.04099	0.756187	18.2872	22.6837	54.0586	1702.4	1739.03	2.53708	0.523522	0.833725	5.9879	11710.6	4856.17	0.944233	1.57952	2.59834	-0.650143	0.53645	6.01347	6.25873	1.31696	-1.39	0.367647
D13	289	0.14 μM		Rapamycin (Sirolimus)	1336.69	182	13	0.0714286	17.0038	0.720625	1.06116	0.86393	0.866073	160.729	9312.77	2225.15	1.06134	0.718478	21.4599	26.1276	52.0181	1889.92	1660.09	1.83127	0.467825	0.823078	6.33382	10303.7	4442.96	0.93309	1.55429	1.96323	-0.345957	0.616337	6.34117	4.64824	1.28471	0.0256	0.840336
D14	289	14 μM	21109		967.492	108	11	0.101852	12.6741	0.661244	1.09123	0.881517	0.864829	117.241	9920.57	2000.45	1.03556	0.733013	16.2596	18.8592	54.2175	2010.37	1950.63	3.45282	0.344034	0.83129	5.68171	7737.18	2119.69	0.982062	1.38641	3.54541	-0.455046	0.437552	5.6463	0.0653912	0.92987	-0.0916	1.19826
D15	289	1.5 μM	21109		979.166	118	10	0.0847458	15.6795	0.73515	1.08567	0.839656	0.857222	144.232	9062.54	1829.58	1.04778	0.713162	19.4257	23.3805	66.4439	1663.74	1691.02	2.24212	0.180436	0.769136	6.12016	7863.73	2621.75	0.97512	1.30172	2.24339	-0.585042	0.346756	6.13489	0.0218328	0.94109	0.304	0.997009
D16	289	0.14 μM	21109		1001.06	136	13	0.0955882	14.788	0.675576	1.07213	0.832958	0.840518	136.362	8663.98	1672.2	1.04214	0.724593	17.8577	22.8364	45.5529	2039.47	1744.83	2.79825	0.207198	0.642913	5.90102	7126.94	2547.52	0.969611	1.33102	2.86678	-0.283488	0.602228	5.87951	0.0727174	0.962127	-0.143	1.12457
D17	289	14 μM	10113978	Pazopanib	866.803	104	3	0.0288462	11.0457	0.699208	1.07348	0.835636	0.890119	102.988	8226.32	1538.69	1.0389	0.724874	14.6226	17.4299	45.028	1609.28	1976.36	3.93491	0.122147	0.615996	5.54469	5835.95	2396.89	0.999863	1.12688	4.21911	-0.0462536	0.938968	5.47066	-0.170258	0.833096	-2.04	0.339367
D18	289	1.5 μM	10113978	Pazopanib	1294.37	108	16	0.148148	14.7051	0.699775	1.07974	0.840421	0.826242	142.816	8447.24	1611.39	1.03475	0.740703	17.1673	23.8655	53.5508	1865.55	1482.93	2.78458	0.205456	0.755792	5.92013	6158.56	2530.65	0.962729	1.213	3.04705	-0.237512	0.656037	5.82786	-0.178835	1.24403	1.06	1.74292
D19	289	0.14 μM	10113978	Pazopanib	1100.29	90	11	0.122222	17.5748	0.715603	1.08245	0.861254	0.829876	176.226	8866.19	2002.89	1.05275	0.748025	22.3952	27.796	60.2328	1822.07	1834	1.86929	0.178902	0.729411	6.30658	6296.26	2693.39	0.971476	1.3738	1.97156	-0.125406	0.765597	6.2733	-0.95509	1.0575	1.06	1.43791
D02	289	DMSO		DMSO	1068.18	88	6	0.0681818	15.7186	0.777657	1.04606	0.875693	0.86857	147.527	8273.89	1745.97	1.06615	0.730314	19.6098	24.4246	42.1664	1771.15	1799.5	2.19924	0.0710633	0.69076	6.14467	9091.46	4414.01	0.94293	1.66098	2.18833	-0.201859	0.761255	6.14049		1.02664		0.802139
D20	289	14 μM	16367	Pasiniazid	1263.72	96	15	0.15625	16.916	0.699645	1.09481	0.857827	0.8291	157.899	9240.4	2332.57	1.05475	0.730671	20.368	25.1809	46.3013	1800.9	1436.13	1.93134	0.636071	0.896496	6.28155	9253.33	4084.37	0.943926	1.72432	1.96739	-0.425145	0.435486	6.26564	2.30658	1.21458	1.37	1.83824
D21	289	1.5 μM	16367	Pasiniazid	820.106	73	5	0.0684932	14.968	0.674488	1.08132	0.814856	0.84006	136.569	8850.37	1671.17	1.04297	0.767673	17.228	23.7719	64.3828	1574.63	1735.67	2.75983	0.228383	0.731741	5.92059	4901.88	1665.13	0.990364	1.18483	3.3923	-0.10606	0.787561	5.71988	0	0.788215	-0.877	0.805802
D22	289	0.14 μM	16367	Pasiniazid	913.499	47	4	0.0851064	18.1212	0.667383	1.0905	0.832477	0.829744	173.395	8942.6	1762.53	1.04338	0.732744	21.3911	27.5793	58.7929	1734.83	1938.6	1.75995	0.258919	0.70149	6.39585	3712.84	1463.58	0.966586	1.20573	2.52684	0.420993	1.03153	6.07776	-3.18753	0.877976	-0.452	1.00125
D23	289	7.2 μg/mL		P4G11	1257.89	109	22	0.201835	23.8275	0.742279	1.05191	0.859043	0.839505	226.062	9099.87	2400.8	1.08962	0.669728	30.9183	36.684	56.7638	1804.6	1931.13	1.02127	0.131728	0.792032	6.94067	3807.8	1688.7	0.919478	1.43745	1.31428	-0.282416	0.684185	6.72987		1.20897		2.37453
D03	289	1.5 μM	54677972	Isoxicam	1097.37	113	12	0.106195	13.9019	0.695142	1.09355	0.846627	0.863039	127.32	8925.4	1680.84	1.04991	0.777391	17.5988	20.8556	59.7292	1526.91	1833.6	2.65805	0.109591	0.723402	5.95451	8645.01	3782.63	0.982281	1.22448	2.68173	-0.219722	0.675654	5.94776	-0.569037	1.05469	0.434	1.24935
D04	289	0.14 μM	54677972	Isoxicam	992.3	139	9	0.0647482	14.2889	0.690901	1.06523	0.841073	0.852219	132.652	8783.41	1493.47	1.04032	0.788876	17.5631	22.0272	53.9335	1839.87	1667.33	2.99726	0.255026	0.722586	5.84315	7964.51	2990.03	0.978342	1.31697	2.999	-0.330092	0.694031	5.82035	0.574945	0.953712	-0.556	0.761744
D05	289	14 μM	56330	Cilazapril monohydrate (Inhibace)	947.062	70	5	0.0714286	16.6898	0.812616	1.03798	0.914738	0.866615	158.399	8958.27	2155.46	1.08749	0.70044	22.1691	24.9808	50.1807	2013.39	1718.31	1.85754	0.380048	0.861327	6.31951	7101.38	3516.82	0.921501	1.77214	2.25411	-0.363799	0.643055	6.12391	-2.64408	0.910234	0.0763	0.840336
D06	289	1.5 μM	56330	Cilazapril monohydrate (Inhibace)	843.455	84	7	0.0833333	10.654	0.692631	1.08486	0.85804	0.843332	98.8635	8195.84	1746.24	1.04891	0.758614	13.5198	15.9183	70.1925	1865.41	1498.14	4.63415	0.231662	0.793349	5.3846	5520.66	2022.05	0.994379	1.17844	4.62302	-0.318159	0.566158	5.39156	-2.07875	0.810655	0.178	0.980392
D07	289	0.14 μM	56330	Cilazapril monohydrate (Inhibace)	1065.26	121	9	0.0743802	13.2415	0.670459	1.12793	0.815025	0.855748	122.402	8681.96	1742.92	1.03496	0.776958	16.1484	21.9613	78.9446	1676.02	1508.31	3.20045	0.447525	0.828285	5.76596	8365.51	3579.35	0.970275	1.3669	3.06218	-0.292922	0.56664	5.79316	0.237791	1.02384	-0.159	0.875061
D08	289	14 μM	656678	Atropine	1074.02	103	13	0.126214	16.6492	0.663956	1.08999	0.835849	0.834227	150.479	8335.3	1630.5	1.06599	0.705779	20.2469	24.3523	40.4693	2110.37	1775.09	2.2346	0.391662	0.787103	6.12964	6288	2685.15	0.982584	1.16645	2.37292	-0.393434	0.758948	6.07967	-0.788039	1.03225	1.97	1.48487
D09	289	1.5 μM	656678	Atropine	1128.01	136	11	0.0808824	13.3719	0.757081	1.06048	0.838538	0.84917	123.317	8592.79	1557.19	1.04982	0.742357	16.3344	20.5474	46.7609	1640.4	1781.11	3.12406	0.46783	0.776334	5.79284	8168.14	3552.87	0.949579	1.33624	3.55441	-0.341347	0.605248	5.67023	0.266829	1.08415	0.018	0.951557
E10	289	1.5 μM	2370	Bethanechol chloride	922.255	119	10	0.0840336	15.2007	0.687411	1.08036	0.860068	0.841775	142.023	7992.33	1366.95	1.03842	0.744035	18.3802	23.6152	58.4044	2090.85	1819.21	2.4883	0.132	0.718608	6.03091	5986.94	2204.03	0.982032	1.10517	2.98318	-0.181126	0.724423	5.92706	-0.405438	0.886391	0.198	0.988631
E11	289	0.14 μM	2370	Bethanechol chloride	802.595	99	9	0.0909091	15.609	0.72654	1.06527	0.874233	0.870289	143.231	8795.13	1622.31	1.04626	0.742287	18.539	22.8388	67.4626	1583.61	1774.34	2.72999	-0.0219692	0.686157	5.93336	6367.1	1811.44	0.979185	1.19494	3.40864	-0.222602	0.569469	5.75303	-0.633696	0.771385	0.0208	1.06952
E12	289	14 μM	2265	Azathioprine (Azasan, Imuran)	1059.43	74	4	0.0540541	14.523	0.636588	1.09828	0.819153	0.851291	142.988	8081.48	1473.3	1.05059	0.752273	15.5887	22.087	77.646	1599.82	1868.85	2.88942	0.280753	0.726978	5.88152	7736.9	3072.75	0.972925	1.15931	3.31798	-0.13644	0.657474	5.8194	-0.34336	1.01823	-0.792	0.63593
E13	289	1.5 μM	2265	Azathioprine (Azasan, Imuran)	1246.21	109	8	0.0733945	15.1517	0.664299	1.09442	0.854107	0.849686	138.399	8212.49	1671.09	1.04074	0.715118	17.8779	23.397	55.2283	1760.68	1528.46	2.80899	0.380664	0.839439	5.93335	6115.72	2303.05	0.9684	1.25968	2.69145	-0.423901	0.537086	5.96787	-1.11097	1.19775	-0.0256	0.863465
E14	289	0.14 μM	2265	Azathioprine (Azasan, Imuran)	910.581	109	14	0.12844	13.2167	0.650014	1.09807	0.826659	0.814402	121.901	8460.37	1658.8	1.03624	0.75746	17.4198	19.6026	65.1793	2080.67	1858.54	3.01646	0.115849	0.71067	5.82689	6560.22	2562.7	0.969869	1.21815	3.13622	-0.552328	0.443867	5.80476	0.281422	0.875171	0.631	1.51106
E15	289	14 μM	5277135	Elvitegravir (GS-9137)	1383.38	95	14	0.147368	17.3166	0.702834	1.06838	0.822713	0.815286	161.73	9358.18	2081.12	1.05132	0.758362	21.2748	27.1409	51.1395	1912.57	1728.42	1.98118	0.339845	0.843406	6.24411	7557.93	3694.39	0.938669	1.37438	2.00877	-0.320945	0.617088	6.27759	0.193498	1.32959	2.16	1.73375
E16	289	1.5 μM	5277135	Elvitegravir (GS-9137)	961.655	98	9	0.0918367	12.6534	0.651189	1.09159	0.819755	0.854119	116.069	8367.46	1578.31	1.03804	0.763549	16.0927	20.8223	69.3678	1534.04	1869.91	3.3737	0.0192728	0.642342	5.7108	6072.75	2124.29	0.94479	1.26518	3.54019	-0.244181	0.517535	5.65529	-0.572229	0.924259	-0.374	1.08043
E17	289	0.14 μM	5277135	Elvitegravir (GS-9137)	1100.29	90	8	0.0888889	13.1467	0.709417	1.07507	0.867876	0.829019	124.231	8367.34	1695.13	1.03341	0.77422	15.5991	20.3969	53.5035	1847.49	1876.12	3.35904	0.153704	0.736295	5.71442	6254.85	2206.83	0.999317	1.20836	4.15791	-0.124367	0.647732	5.48522	1.17777	1.0575	-0.269	1.04575
E18	289	14 μM	3397	Flutamide (Eulexin)	968.951	78	13	0.166667	14.7191	0.721784	1.07661	0.836947	0.822561	138.692	8586.63	1587.37	1.03489	0.742915	19.8167	21.9657	72.8145	2026.49	2020.5	2.55452	0.247568	0.762756	5.99818	5695.53	2169.4	0.975065	1.21825	3.41008	-0.514003	0.606861	5.81494	0.040212	0.931272	1.53	1.96078
E19	289	1.5 μM	3397	Flutamide (Eulexin)	925.173	104	8	0.0769231	16.9428	0.686604	1.09324	0.823239	0.82677	158.52	8171.2	1600.64	1.03901	0.741501	19.4252	26.6127	51.844	1995.93	1746.25	2.06516	0.45504	0.843064	6.21147	7146.31	2672.08	0.963031	1.45181	2.15388	-0.0427623	0.688642	6.17199	2.2452	0.889197	-0.48	0.904977
E02	289	DMSO		DMSO	945.603	97	12	0.123711	11.9998	0.718206	1.06758	0.859305	0.880406	113.238	8633.03	1649.55	1.04626	0.746748	15.2604	19.6118	59.7163	1639.03	1813.94	3.46667	-0.119888	0.645773	5.68171	7698.31	1988.75	0.964359	1.24412	4.064	-0.424096	0.476685	5.51037		0.908832		1.45543
E20	289	0.14 μM	3397	Flutamide (Eulexin)	1125.09	70	8	0.114286	15.4875	0.693325	1.08514	0.855214	0.845261	147.856	8540.39	1658.5	1.05655	0.757979	19.7669	24.3263	63.0863	1766.21	1900.71	2.34279	0.172201	0.717554	6.08626	7788.46	3225.3	0.969693	1.38224	2.49654	-0.361901	0.531186	6.04978	1.00216	1.08134	-0.0637	1.34454
E21	289	14 μM	41867	Epirubicin HCl		1	1	1	11.7339	0.833458	1.02213	0.933125	0.966997	104.903	7134.93	911.054	1.05026	0.732441	15.9711	17.1012	-4.24574	2148.19	1924.72	3.81286	-0.725084	0.224281	5.60161	1579.9	52.5884	0.999375	0.999073	10.0505	0.165803	0.330274	4.78675		0	28.3	11.7647
E22	289	1.5 μM	41867	Epirubicin HCl		1	1	1	10.6835	0.645881	1.07302	0.977809	0.924257	95.3253	7978.2	1207.37	1.03828	0.850469	14.4994	15.3294	66.5994	1376.8	1560.06	4.59564	-0.0962201	0.575075	5.3974	1735.38	56.8435	0.999243	1.00144	10.2782	-0.198441	0.252576	4.74048	-5.62916	0	28.2	11.7647
E23	289	7.2 μg/mL		P4G11	1412.57	105	22	0.209524	23.7568	0.777629	1.04246	0.884418	0.847751	225.011	9006.09	2868.81	1.10277	0.635628	31.6088	36.2006	56.3797	1555.21	1912.98	0.990918	0.526454	0.933959	6.9544	5241.12	2461.65	0.905301	1.69379	1.07231	-0.415895	0.599059	6.90042		1.35764		2.46499
E03	289	14 μM	4735	Pentamidine	1066.72	100	8	0.08	14.0999	0.696059	1.06423	0.829072	0.851108	130.443	8484.67	1500.88	1.0318	0.770622	17.8832	22.0103	44.2914	1688.16	1758.2	2.89384	0.197863	0.797621	5.88122	5131.88	2115.84	0.996099	1.22286	3.54996	-0.165305	0.688624	5.65102	-1.20175	1.02524	-0.502	0.941176
E04	289	1.5 μM	4735	Pentamidine	1187.84	133	11	0.0827068	20.4651	0.691908	1.10177	0.858796	0.79081	199.728	8310.88	2002.64	1.04828	0.734704	26.9547	32.1868	58.1273	1494.24	2024.3	1.3561	0.546373	0.856411	6.63755	7673.95	3210.51	0.937777	1.49877	1.32907	-0.419528	0.607067	6.64822	0.308505	1.14165	-0.105	0.973021
E05	289	0.14 μM	4735	Pentamidine	1078.4	112	12	0.107143	15.7658	0.697006	1.06851	0.839298	0.843721	145.025	8818.35	1978.23	1.04267	0.740533	19.9028	25.0681	46.6258	1691.79	1740.27	2.33257	0.286079	0.770544	6.09229	8537.8	3905.69	0.956815	1.44206	2.47195	-0.376308	0.668759	6.04857	0.749793	1.03646	1.09	1.2605
E06	289	14 μM	2196	Aniracetam	1022.94	106	4	0.0377358	12.5901	0.663518	1.08924	0.831844	0.86256	115.361	8543.97	1690.85	1.03556	0.744361	16.5999	19.2565	54.9969	1553.59	2086.18	3.3768	0.306105	0.714595	5.71895	7808.3	3209.4	0.977024	1.36528	3.78008	-0.41171	0.481307	5.59493	-1.7124	0.983165	-1.37	0.443951
E07	289	1.5 μM	2196	Aniracetam	1357.12	123	18	0.146341	15.912	0.719998	1.06683	0.84193	0.815107	154.396	8836.96	2210.78	1.06404	0.721296	21.2147	24.0402	52.001	1972.39	1687.86	2.0648	0.198689	0.798801	6.20432	8847.56	4052.1	0.924312	1.55897	2.01775	-0.107888	0.710125	6.21169	0.0010199	1.30434	1.99	1.72166
E08	289	0.14 μM	2196	Aniracetam	1001.06	147	13	0.0884354	14.8287	0.69888	1.06222	0.835232	0.852252	145.647	9326.16	1841.45	1.04022	0.751453	18.7244	23.2889	41.2303	1407.33	1909.01	2.4466	0.331818	0.787871	6.02515	9302.88	3103.31	0.963899	1.3727	2.42456	-0.321942	0.640744	6.05138	1.4904	0.962127	0.667	1.04042
E09	289	14 μM	2370	Bethanechol chloride	1215.57	96	8	0.0833333	16.416	0.656279	1.08814	0.821426	0.85319	156.726	8578.3	1753.27	1.04741	0.744603	19.365	26.0444	64.4593	1767.5	1875.3	2.21715	0.308733	0.739024	6.13704	7159.51	3163.2	0.957664	1.37621	2.31471	-0.463079	0.504687	6.08223	-1.27983	1.1683	-0.018	0.980392
F10	289	14 μM		Cinepazide maleate	1024.4	120	8	0.0666667	15.3465	0.699832	1.06741	0.829362	0.863284	143.231	8238.46	1429.93	1.04698	0.751108	19.5051	24.2416	61.0027	1698.82	1651.81	2.44134	0.0798177	0.659562	6.05378	6242.45	2336.69	0.976329	1.19412	2.53707	-0.213277	0.650505	6.02785	1.59492	0.984568	-1.35	0.784314
F11	289	1.5 μM		Cinepazide maleate	1021.48	129	17	0.131783	15.137	0.720593	1.05451	0.851333	0.846036	144.646	8091.32	1803.45	1.0641	0.735044	20.527	23.2622	52.6358	1749.01	1711.97	2.32659	0.2289	0.757094	6.10263	8013.8	3740.37	0.940949	1.35089	2.39756	-0.23207	0.695126	6.09168	1.63199	0.981763	0.303	1.55039
F12	289	0.14 μM		Cinepazide maleate	1165.95	126	23	0.18254	14.3732	0.686192	1.0713	0.855386	0.836022	131.151	7862.74	1664.73	1.0408	0.7412	19.0092	21.2224	69.6041	1722.47	1647	2.60985	0.300865	0.744512	5.97717	9887.88	3546.38	0.953657	1.50101	3.1878	-0.501785	0.357831	5.77647	1.58019	1.12061	2.24	2.14753
F13	289	14 μM		Vitamin B12	995.218	109	14	0.12844	13.4453	0.713546	1.05884	0.859825	0.872195	126.319	8061.09	1546.37	1.04535	0.735637	17.7853	20.5056	69.311	1837.27	1500.64	2.9094	0.444272	0.719223	5.85056	7929.54	2837.07	0.968344	1.33466	3.31	-0.437873	0.517482	5.75163	0.418391	0.956517	0.702	1.51106
F14	289	1.5 μM		Vitamin B12	971.87	94	11	0.117021	13.2671	0.704155	1.05996	0.870085	0.867712	121.315	8410.31	1449.47	1.04017	0.754442	16.5012	20.7018	46.5706	2012.28	1658.83	2.99836	0.143807	0.67206	5.8282	6072	2806.79	0.992369	1.19448	4.14279	-0.0995154	0.617122	5.57672	-0.0653912	0.934077	-0.73	1.37672
F15	289	0.14 μM		Vitamin B12	936.848	81	8	0.0987654	11.595	0.665079	1.06309	0.846302	0.839551	110.029	9002.26	1729.57	1.02931	0.752997	13.6756	18.0534	53.6672	1774.93	1470.12	4.31527	0.00257686	0.639746	5.45748	6610.9	2288.61	0.974115	1.23113	4.40197	-0.422273	0.659055	5.4718	-1.62142	0.900417	-0.37	1.16195
F16	289	14 μM	9051	Dydrogesterone	907.662	79	3	0.0379747	13.9967	0.729581	1.07	0.85724	0.842372	131.151	8618.83	1608.32	1.04159	0.74043	18.4311	21.1936	63.3423	1954.98	1608.47	2.74647	0.234813	0.765402	5.9241	5132.16	1990.12	0.979413	1.17447	3.39241	-0.029173	0.715448	5.79596	-0.015366	0.872366	-3.07	0.446761
F17	289	1.5 μM	9051	Dydrogesterone	913.499	115	17	0.147826	16.096	0.662703	1.08436	0.837585	0.835952	150.15	9271.42	1788.62	1.04928	0.723463	20.1984	25.4477	54.604	1800.24	1600.81	2.19849	0.0498797	0.658868	6.14131	6246.33	2651	0.975213	1.2832	2.20598	-0.139608	0.647143	6.13761	0.410276	0.877976	0.581	1.73913
F18	289	0.14 μM	9051	Dydrogesterone	1049.21	90	8	0.0888889	17.6251	0.709424	1.07874	0.828074	0.816546	173.896	8928.13	1869.81	1.04283	0.728781	21.3013	26.7033	68.8746	1529.9	2084.67	1.84715	0.0324344	0.688194	6.33123	6841.12	2461.79	0.977156	1.32256	2.68226	-0.2159	0.579699	5.98031	3.19206	1.00841	-1.92	1.04575
F19	289	14 μM	68617	Sertraline HCl		1	1	1	15.2186	0.728328	1.10221	0.819616	0.742102	135.654	7596.34	1255.44	1.04311	0.809807	17.9801	26.0309	58.7918	445.723	2089.59	2.95682	-0.56318	0.360375	5.84459	1653.35	94.0193	1.00372	0.993324	7.74796	0.0242379	0.381039	5.00938		0	27.5	11.7647
F02	289	DMSO		DMSO	1008.35	94	7	0.0744681	14.1259	0.663332	1.07407	0.82349	0.862296	128.32	8432.16	1484.58	1.05476	0.725992	16.607	20.7554	52.0871	1751.65	1929.21	2.87625	0.0611799	0.690595	5.86622	7022.49	2762.46	0.987051	1.23323	3.25523	-0.400143	0.698872	5.83604		0.96914		0.876095
F20	289	1.5 μM	68617	Sertraline HCl	1065.26	75	15	0.2	16.5494	0.660131	1.09025	0.826725	0.828593	157.226	8906.63	1819.93	1.04312	0.759127	19.7623	24.8384	69.4309	1732.12	1818.33	2.12137	0.337133	0.722352	6.1942	6907.83	3124.01	0.947784	1.33262	2.60246	-0.311816	0.579537	6.07765	-0.0115027	1.02384	3.2	2.35294
F21	289	0.14 μM	68617	Sertraline HCl	1144.06	103	14	0.135922	13.4102	0.691698	1.07188	0.853983	0.869542	128.528	9292.26	1888.97	1.04179	0.734807	16.7095	19.97	57.8433	1892.03	1929.35	3.04317	0.236463	0.738999	5.80719	6473.87	2362.76	0.99356	1.22981	3.15341	-0.368869	0.579076	5.78486	2.93369	1.09957	0.127	1.59909
F22	289	14 μM	5390108	Nifuroxazide	1100.29	72	10	0.138889	12.3381	0.64186	1.11313	0.817974	0.865483	120.486	8607.46	1634.46	1.03379	0.789651	15.4862	18.7073	56.8878	1967.06	1777.96	3.55441	0.358911	0.881251	5.65529	6291.96	2065.04	0.986652	1.23598	5.27558	-0.31154	0.383757	5.37278	-0.139783	1.0575	0.123	1.63399
F23	289	7.2 μg/mL		P4G11	1275.4	123	23	0.186992	24.8424	0.747785	1.05915	0.878406	0.822843	233.638	8406.21	2412.43	1.09143	0.650801	32.0678	36.5443	47.2241	1652.9	2022.24	0.928704	0.125897	0.747311	7.02203	4636.85	2100.88	0.914169	1.51874	1.25572	-0.0588257	0.715565	6.80156		1.2258		2.1999
F03	289	0.14 μM	41867	Epirubicin HCl	609.972	4	1	0.25	12.0521	0.698759	1.05571	0.778715	0.933239	109.528	6786.05	955.974	1.04194	0.771117	15.3968	17.3254	51.386	1517.07	1778.46	3.47324	-0.539252	0.497514	5.6855	2201.14	462.845	1.00088	1.1602	9.33993	0.257281	0.726943	4.81456	-4.08958	0.586253	3.84	2.94118
F04	289	14 μM	6451149	Netupitant	1138.23	107	16	0.149533	14.7908	0.713354	1.06986	0.836294	0.837866	139.106	7999.33	1728.08	1.06329	0.730546	19.5572	23.7982	41.0354	1930.91	1657.58	2.39452	0.242617	0.796251	6.05413	7901.38	3268.22	0.942333	1.3534	2.48276	-0.408	0.529328	6.03619	-1.04196	1.09396	0.993	1.75921
F05	289	1.5 μM	6451149	Netupitant	1107.58	108	8	0.0740741	12.4573	0.721291	1.07866	0.842801	0.849097	118.485	8830.03	1767.69	1.04719	0.739576	16.315	19.3631	69.3632	1639.94	1721.15	3.24929	0.421548	0.795494	5.74484	7818.7	2456.73	0.980037	1.1989	3.62126	-0.363395	0.580043	5.67509	-0.605056	1.06451	-0.955	0.87146
F06	289	0.14 μM	6451149	Netupitant	995.218	118	10	0.0847458	13.2476	0.670756	1.08321	0.82719	0.853461	121.487	8214.84	1536.37	1.03198	0.766887	15.7735	20.689	56.5705	1938.09	1946.28	3.12369	0.129212	0.67764	5.77881	8395.14	2707.22	0.965315	1.30745	3.18172	-0.23605	0.671822	5.7744	0.155372	0.956517	-0.892	0.997009
F07	289	14 μM	104865	Bosentan	1065.26	97	5	0.0515464	11.903	0.719997	1.07703	0.860206	0.861835	107.82	8500.28	1748.18	1.04161	0.75706	14.2227	18.8115	38.6432	1780.42	1574.17	3.5602	-0.0414452	0.783604	5.64886	7885.17	3361.6	0.991506	1.22819	3.81222	-0.0775563	0.717399	5.62622	-0.0010199	1.02384	-1.99	0.606428
F08	289	1.5 μM	104865	Bosentan	1151.36	114	11	0.0964912	13.5717	0.72278	1.05608	0.862792	0.859171	128.442	8268.67	1747.45	1.04141	0.763056	17.5712	20.3641	80.3031	1593.94	1456.2	2.83685	0.171838	0.718314	5.88484	11054.6	3304.2	0.936281	1.31824	3.22368	-0.088254	0.537536	5.7489	0.152535	1.10659	-0.0817	1.13519
F09	289	0.14 μM	104865	Bosentan	998.137	118	10	0.0847458	12.4981	0.60266	1.11011	0.843347	0.842126	116.069	8171.63	1492.51	1.03873	0.748247	15.9327	19.236	72.6446	1733.59	1644.12	3.36343	-0.0011609	0.632262	5.70427	7060.1	2810.6	0.984436	1.2577	3.32099	-0.156523	0.668559	5.7133	-0.26621	0.959322	-0.975	0.997009
G10	289	0.14 μM	2200	Antazoline HCl	882.855	100	6	0.06	16.4934	0.632559	1.08813	0.836206	0.830242	153.896	8068.23	1638.82	1.07058	0.715317	21.6742	24.9155	53.1178	1498.3	1688.21	1.91746	0.596802	0.865748	6.29421	6541.07	2831.82	0.964031	1.34703	2.24146	-0.482746	0.542693	6.15163	-0.530499	0.848523	-0.433	0.705882
G11	289	14 μM	11556711	Carfilzomib (PR-171)		1	1	1	20.617	0.870317	1.01049	0.941593	0.92958	189.478	8116.72	2060.67	1.13394	0.627559	28.3987	29.8781	-17.7303	2134.68	1715.7	1.6173	-0.8826	0.490107	6.6229	1696.99	68.9439	1.00072	0.998133	5.46157	-0.0921515	0.091965	5.36231		0	28.5	11.7647
G12	289	1.5 μM	11556711	Carfilzomib (PR-171)		1	1	1	11.8078	0.803786	1.03497	0.889695	0.933383	105.404	7534.05	1044.51	1.06081	0.716233	15.0621	17.7184	29.1903	2298.33	1378.77	3.79389	-0.516052	0.398105	5.60136	1694.82	49.6902	1.00012	0.991663	9.86112	-0.0802373	0.302775	4.77517		0	28.9	11.7647
G13	289	0.14 μM	11556711	Carfilzomib (PR-171)		1	1	1	12.0825	0.744053	1.03971	0.897775	0.930043	108.527	8404.52	965.472	1.05772	0.725428	16.1605	18.5918	39.2738	1345.82	1483.54	3.61773	-0.450258	0.355985	5.64192	1692.7	54.4648	0.999443	1.00009	7.8454	-0.0996956	0.22934	4.99001		0	29	11.7647
G14	289	14 μM	6918456	Prasugrel (Effient)	1085.69	147	16	0.108844	13.7163	0.682894	1.08909	0.824681	0.832471	129.149	8056.43	1713.12	1.05561	0.717017	16.4637	21.3505	54.5233	2002.9	1442.41	3.26172	0.324316	0.812637	5.75401	8955.05	3543	0.940831	1.44174	3.11096	-0.674268	0.378704	5.80664	0.868004	1.04347	-0.0183	1.28051
G15	289	1.5 μM	6918456	Prasugrel (Effient)	1065.26	103	6	0.0582524	14.2165	0.726848	1.06972	0.872453	0.863734	144.232	7884.89	1519.68	1.04667	0.725178	16.2459	22.0744	81.8025	1770.16	1871.73	2.99596	-0.0076032	0.65889	5.83204	4865.28	2129.19	0.985963	1.12581	3.19259	-0.239658	0.678657	5.82482	0.168773	1.02384	-0.674	0.685323
G16	289	0.14 μM	6918456	Prasugrel (Effient)	1103.2	75	5	0.0666667	13.7643	0.660877	1.08331	0.810446	0.850901	128.149	8445.91	1653.46	1.03678	0.7588	17.01	21.3213	62.6992	1711.47	1889.97	2.81875	0.226239	0.697909	5.90301	5091.28	1372.73	0.972331	1.2183	3.09086	-0.212625	0.596214	5.83709	0.446165	1.0603	-1.2	0.784314
G17	289	14 μM	3956708	sulfacetamide sodium	935.388	94	13	0.138298	14.6421	0.654571	1.10255	0.828113	0.829129	134.396	8091.9	1384.42	1.03708	0.72203	19.3777	23.5467	57.1384	1515.26	1656.68	2.74028	0.189668	0.720977	5.94069	6025.74	2304.7	0.978764	1.18082	3.19657	-0.377715	0.66968	5.834	-0.0503029	0.899014	1.25	1.62703
G18	289	1.5 μM	3956708	sulfacetamide sodium	1025.86	106	8	0.0754717	10.5952	0.651932	1.09765	0.805312	0.848525	101.78	9413.36	1954.03	1.0306	0.78079	12.8813	16.4393	63.5513	1745.33	1931.87	5.05875	0.299641	0.749735	5.30103	6183.68	2364.64	0.96606	1.27388	5.35706	-0.394113	0.580014	5.23192	-0.671742	0.98597	-1.37	0.887902
G19	289	0.14 μM	3956708	sulfacetamide sodium	878.477	91	4	0.043956	12.2224	0.693792	1.08495	0.852722	0.81474	123.317	8632.81	2040.9	1.04832	0.770215	15.8967	19.1882	55.9076	1737.78	1843.06	3.82948	0.400726	0.767472	5.57167	8482.63	3729.08	0.938301	1.58083	3.8262	-0.291652	0.504478	5.57686	-0.146882	0.844316	-1.55	0.51713
G02	289	DMSO		DMSO	1065.26	99	13	0.131313	18.481	0.648907	1.1006	0.811976	0.82285	171.565	8060.94	1895.52	1.05368	0.714067	22.3269	28.3461	30.1337	1482.57	1664.27	1.65844	0.192786	0.689009	6.44146	8206	4304.3	0.967495	1.39904	2.55728	-0.400961	0.644297	5.99069		1.02384		1.54486
G20	289	14 μM	60490	Zileuton	913.499	67	8	0.119403	15.4755	0.68791	1.06624	0.900224	0.883854	146.233	8390.74	1716.53	1.04838	0.731199	19.7948	22.7304	59.7689	1746.24	1582.28	2.36505	-0.002351	0.677665	6.0765	4843.02	1622.13	0.99843	1.12261	4.28664	-0.0115229	0.555824	5.58313	-1.47498	0.877976	0.0637	1.40474
G21	289	1.5 μM	60490	Zileuton	1053.59	76	6	0.0789474	17.3493	0.668686	1.08618	0.853767	0.831049	161.315	8977.21	1933.09	1.03954	0.771036	20.8315	26.7794	59.1165	1831.37	1644.44	1.92234	0.0817829	0.680227	6.27536	5619	2139.84	0.980837	1.3268	2.06126	-0.177377	0.641586	6.21485	0.888946	1.01262	-0.695	0.928793
G22	289	0.14 μM	60490	Zileuton	928.092	85	5	0.0588235	15.0357	0.711828	1.0763	0.881292	0.833019	142.23	8778.74	1822.88	1.05784	0.738701	19.2294	23.3239	51.3747	1636.08	1540.25	2.46258	0.339358	0.719995	6.02107	6048.42	2365.37	0.941378	1.35494	2.39677	-0.134855	0.620508	6.04055	0.257122	0.892002	-1.42	0.692042
G23	289	7.2 μg/mL		P4G11	1567.25	133	31	0.233083	24.4328	0.756674	1.04695	0.872248	0.846089	234.518	8743.36	2388.52	1.10184	0.659666	31.8456	36.5883	41.5926	1565.03	1896.69	0.945851	0.318908	0.867609	7.02425	5838.9	2734.36	0.895626	1.51251	1.09474	-0.423194	0.606487	6.94381		1.5063		2.74215
G03	289	1.5 μM	5390108	Nifuroxazide	1104.66	144	19	0.131944	16.932	0.674435	1.09475	0.853652	0.834986	162.437	8286.28	1627.41	1.04393	0.74097	21.5374	26.2631	55.4926	1915.47	1743.11	1.94412	0.567492	0.853475	6.27512	8891.66	3033.49	0.980007	1.32943	2.07197	-0.328656	0.632036	6.221	0.301304	1.06171	1.1	1.55229
G04	289	0.14 μM	5390108	Nifuroxazide	1260.8	125	11	0.088	13.9462	0.67456	1.08646	0.817485	0.837331	131.151	8311.02	1710.14	1.04786	0.773635	16.6366	21.3667	57.5461	1781.66	1699.25	2.98618	0.213518	0.753313	5.82819	9148.22	4034.03	0.967179	1.28199	3.27747	-0.602242	0.429078	5.72642	-1.01454	1.21178	0.028	1.03529
G05	289	14 μM	39212	Flunixin meglumin	1351.28	122	10	0.0819672	17.3692	0.69006	1.06603	0.861235	0.852256	161.315	9201.42	1967.41	1.04502	0.740597	21.8546	27.044	62.7489	2101.46	1927.97	1.98609	0.639381	0.74175	6.24245	9959.5	4173.3	0.977934	1.41296	1.87594	-0.229801	0.625042	6.2836	-0.0223538	1.29873	0.261	0.96432
G06	289	1.5 μM	39212	Flunixin meglumin	922.255	100	9	0.09	13.6221	0.742143	1.05496	0.873141	0.864887	124.317	8962.13	1991.55	1.04005	0.731956	17.8336	20.6076	33.5761	1920.6	1960.21	2.72445	0.0214126	0.697828	5.92722	7241.59	2910.99	0.97853	1.27291	3.01953	-0.397366	0.628948	5.81875	-0.26088	0.886391	0.241	1.05882
G07	289	0.14 μM	39212	Flunixin meglumin	884.314	120	7	0.0583333	12.7621	0.698154	1.06838	0.822901	0.850525	116.569	8483.25	1567.82	1.04189	0.747204	16.944	19.585	55.7347	1575.55	1742.15	3.24634	0.252284	0.683968	5.75182	6739.72	3215.12	0.966385	1.15253	3.84499	-0.410264	0.515302	5.57221	-1.80484	0.849926	-0.81	0.686275
G08	289	14 μM	2200	Antazoline HCl	989.381	127	9	0.0708661	13.3693	0.60454	1.13273	0.821996	0.856619	123.731	8697.83	1447.94	1.03585	0.748733	16.1501	19.9055	57.747	1926.01	2009.9	3.34699	0.204091	0.748826	5.72747	7536.44	2233.64	0.987237	1.19501	3.68831	-0.169093	0.617664	5.609	0.379168	0.950907	0.0817	0.833719
G09	289	1.5 μM	2200	Antazoline HCl	963.114	135	16	0.118519	12.19	0.67315	1.08507	0.803676	0.8534	117.984	8033.16	1490.1	1.0413	0.738405	15.053	20.1429	62.2462	1718.16	2470.46	3.6271	0.117347	0.666907	5.63494	9052.14	3587.49	0.982486	1.33733	3.77742	-0.512546	0.54815	5.59387	0.381397	0.925662	1.05	1.39434
H10	289	1.5 μM	5212	Sildenafil citrate	971.87	110	6	0.0545455	13.7483	0.715285	1.06408	0.855957	0.843568	128.735	8293.14	1534.21	1.04896	0.749085	16.7252	22.8458	44.4236	1570.97	2069.1	3.04053	0.0693475	0.702921	5.81287	8432.58	3399.27	0.946635	1.29062	3.24622	-0.45806	0.576132	5.80363	0.0686265	0.934077	-1.08	0.641711
H11	289	0.14 μM	5212	Sildenafil citrate	995.218	92	9	0.0978261	9.67689	0.626012	1.11047	0.821432	0.824999	92.7376	8651.05	1827.26	1.0317	0.801866	12.5298	15.4188	71.7356	1722.35	1640.54	6.04765	0.019969	0.616889	5.12124	6787.5	2561.4	0.960623	1.29904	6.13407	-0.267411	0.685595	5.09754	-0.515121	0.956517	-0.118	1.1509
H12	289	14 μM	5362124	Benazepril hydrochloride	939.766	82	6	0.0731707	9.52431	0.678793	1.09714	0.822588	0.863773	86.4904	8205.83	1247.08	1.02739	0.754877	11.9708	14.5739	62.4197	1600.43	1700.68	5.76905	0.202712	0.692521	5.16621	6962.73	2440.8	0.978086	1.11193	5.76905	-0.402342	0.480904	5.16786	-0.299293	0.903222	-0.547	0.860832
H13	289	1.5 μM	5362124	Benazepril hydrochloride	939.766	103	7	0.0679612	12.434	0.708014	1.06841	0.854311	0.872667	112.945	7928.65	1414.93	1.04647	0.74698	16.131	20.5354	65.4719	2052.94	1880.22	3.642	0.0612982	0.745119	5.6322	5564.94	2186.59	0.997962	1.15006	4.82902	-0.22471	0.671897	5.4	0.275298	0.903222	-0.552	0.799543
H14	289	0.14 μM	5362124	Benazepril hydrochloride	1109.04	81	13	0.160494	13.414	0.715466	1.07034	0.871278	0.85935	127.941	8777.19	1723.57	1.042	0.748621	17.8603	20.8971	60.9091	1889.96	1573.63	2.91061	0.283775	0.801675	5.86765	7193.34	2464.98	0.956733	1.22145	3.02853	-0.539252	0.619347	5.84633	-2.36903	1.06591	1.28	1.88816
H15	289	14 μM	65948	Azelnidipine	1532.23	101	9	0.0891089	18.3888	0.766228	1.04678	0.880316	0.847402	172.895	8658.34	1822.39	1.05744	0.746123	25.0898	27.7926	47.7847	1549.98	1931	1.5313	0.117768	0.653092	6.51644	9058.65	4289.51	0.947782	1.5254	1.70682	-0.38952	0.639561	6.41049	5.34351	1.47264	-0.0277	1.04834
H16	289	1.5 μM	65948	Azelnidipine	990.84	88	9	0.102273	15.9416	0.683574	1.07712	0.829487	0.850299	149.478	8058.03	1511.89	1.05453	0.740406	18.7922	23.6884	54.2823	1917.6	1682.8	2.20111	0.524638	0.816043	6.14892	6475.55	2393.76	0.961689	1.25303	2.48975	-0.525868	0.489608	6.01037	0.203695	0.95231	-0.402	1.20321
H17	289	0.14 μM	65948	Azelnidipine	913.499	87	10	0.114943	13.4821	0.610103	1.14838	0.778247	0.821261	123.488	8226.21	1551.46	1.03632	0.748018	16.2546	20.8862	52.3367	1737.41	1555.97	3.2699	0.188512	0.704012	5.75148	6257.04	2574	0.993959	1.17687	3.40925	-0.263205	0.680853	5.69086	-0.781804	0.877976	0.194	1.35227
H18	289	14 μM	54675776	Tetracycline HCl	1307.5	133	10	0.075188	17.8433	0.636263	1.12376	0.805338	0.819067	175.397	9075.26	2158.51	1.03844	0.778817	22.3785	26.9154	63.2469	1761.67	1826.25	1.84157	0.527697	0.82891	6.33264	9732.21	3873.38	0.923003	1.48303	1.72587	-0.639084	0.363776	6.36992	4.04833	1.25666	-1.7	0.884564
H19	289	1.5 μM	54675776	Tetracycline HCl	1399.43	124	13	0.104839	15.9566	0.750826	1.0642	0.880313	0.815851	152.566	7564.29	1676.3	1.05122	0.757407	20.5421	23.436	61.9214	1792.26	1489.55	2.17045	0.567481	0.858126	6.14984	8514.55	4019.51	0.933476	1.49307	2.10772	-0.467805	0.5185	6.1711	3.13537	1.34501	0.0413	1.2334
H02	289	DMSO		DMSO	878.477	122	11	0.0901639	14.583	0.758094	1.0579	0.87108	0.841906	134.396	8206.99	1817.49	1.05581	0.746721	18.2591	22.3001	54.9119	1909.73	2103.79	2.48097	-0.0073933	0.651588	6.01931	7147.35	3145.28	0.937192	1.42643	2.51516	-0.386057	0.555195	6.00468		0.844316		1.06075
H20	289	0.14 μM	54675776	Tetracycline HCl	1003.97	75	15	0.2	15.1028	0.719947	1.0639	0.865876	0.858357	148.235	8513.65	1637.9	1.05763	0.694886	19.9892	22.8841	56.8747	1951.41	1979.29	2.37441	0.346685	0.710959	6.07259	6092.14	2207.61	0.964544	1.36084	2.41127	-0.294906	0.663934	6.03954	-0.124898	0.964932	2.27	2.35294
H21	289	14 μM	3690	Ifosfamide	1059.43	105	14	0.133333	13.9751	0.683128	1.07668	0.829151	0.859045	133.567	7993.87	1728.1	1.05741	0.735266	17.3943	21.96	56.2884	1847.93	1764.21	2.74795	0.56031	0.889506	5.92239	8282.35	3328.4	0.923701	1.44991	2.62116	-0.340965	0.492324	5.95512	0.796023	1.01823	0.691	1.56863
H22	289	1.5 μM	3690	Ifosfamide	1339.6	101	8	0.0792079	16.0218	0.710665	1.0615	0.8268	0.834468	145.819	8057.38	1813.3	1.05046	0.747488	20.2172	24.1205	49.5947	1859.83	1714.42	2.13093	0.169939	0.795452	6.16958	8355.13	4015.52	0.936408	1.4869	2.19474	-0.071144	0.755643	6.13324	1.81254	1.28751	-1.11	0.931858
H23	289	7.2 μg/mL		P4G11	1640.21	134	29	0.216418	24.6785	0.75916	1.04794	0.868133	0.842887	237.763	9618.82	2597.36	1.09395	0.694002	31.6018	36.477	56.7985	1632.87	1841.86	0.980912	0.205824	0.845665	6.96617	5870.44	2719.11	0.890064	1.59125	1.07015	-0.381031	0.60341	6.87066		1.57643		2.54609
H03	289	14 μM	23663941	Amfenac Sodium (monohydrate)	825.943	53	8	0.150943	13.6263	0.720679	1.0552	0.846594	0.870657	126.026	7765.38	1340.63	1.04797	0.756379	17.9507	20.6879	52.6323	1833.75	1870	2.88958	-0.0214179	0.676008	5.86943	4315.26	1570.14	0.983744	1.20063	3.43228	0.104194	0.794898	5.74629	-4.47782	0.793825	1.37	1.7758
H04	289	1.5 μM	23663941	Amfenac Sodium (monohydrate)	890.151	87	6	0.0689655	12.0758	0.630168	1.0922	0.837576	0.838843	111.944	8532.2	1412.99	1.04611	0.739371	16.0596	18.4163	56.2147	1679.78	1864.9	3.6502	-0.161325	0.661906	5.63935	5211.84	1455.26	0.99886	1.12828	4.48226	-0.29677	0.48625	5.44769	-2.40661	0.855536	-0.892	0.811359
H05	289	0.14 μM	23663941	Amfenac Sodium (monohydrate)	1126.55	113	9	0.079646	10.6757	0.688361	1.06695	0.813159	0.86214	96.7406	8173.71	1825.99	1.04148	0.76289	14.4258	17.0032	59.0479	1713.15	1612.74	4.32623	0.49666	0.81011	5.45457	10277.1	3888.56	0.958789	1.46693	4.21941	-0.551009	0.343922	5.46806	0.195185	1.08274	-0.134	0.937012
H06	289	14 μM	3494		1036.08	125	16	0.128	11.3976	0.651655	1.10389	0.802687	0.809829	109.65	8466.45	1676.21	1.03405	0.75378	14.312	17.4113	48.9171	1927.57	1818.56	4.17643	0.296389	0.690036	5.49923	10357.9	4016.09	0.976633	1.43723	4.12981	-0.429714	0.520159	5.49666	-1.10606	0.995788	1.11	1.50588
H07	289	1.5 μM	3494		1173.25	91	13	0.142857	13.4963	0.675983	1.10459	0.857294	0.838108	122.609	8086.31	1539.13	1.02872	0.766771	15.9582	20.4089	57.3488	1751.04	1581.76	3.2963	0.295911	0.789296	5.7464	6038.92	1802.47	0.989682	1.11711	3.79454	-0.367836	0.613434	5.6323	-0.877115	1.12762	1.52	1.68067
H08	289	0.14 μM	3494		913.499	118	15	0.127119	11.7374	0.675705	1.08014	0.871932	0.851371	108.113	8267.44	1496.47	1.04033	0.745368	15.6101	17.3086	62.9296	1756.49	1492.25	3.64865	0.27277	0.726418	5.63152	6582.22	2487.65	0.982223	1.18793	4.23879	-0.431007	0.59274	5.50929	-0.152535	0.877976	1.53	1.49551
H09	289	14 μM	5212	Sildenafil citrate	1253.51	156	23	0.147436	15.2723	0.652697	1.09873	0.809397	0.833163	138.985	7903.67	1636.41	1.04651	0.72676	18.8469	22.5545	38.3576	1760.46	1655.45	2.69185	0.0630661	0.682473	5.9306	10140.1	4322.34	0.958741	1.37892	2.78159	-0.61335	0.447148	5.89556	3.16714	1.20476	1.64	1.73454
I10	289	14 μM	3746	Ipratropium bromide	983.544	93	11	0.11828	11.3957	0.72198	1.07617	0.849102	0.865393	105.818	7693.18	1501.63	1.05062	0.753845	15.0558	17.4698	50.7019	1704.16	1614.74	4.12034	0.0703988	0.69476	5.51417	5841.9	1925.3	0.981413	1.2203	4.26767	-0.385699	0.66488	5.47444	0.00422867	0.945297	1.12	1.39152
I11	289	1.5 μM	3746	Ipratropium bromide	869.721	74	7	0.0945946	13.1029	0.672529	1.10143	0.868315	0.844514	121.901	8051.48	1401.39	1.04083	0.757153	16.5315	19.5719	50.8447	1838.21	1456.27	3.24206	0.136412	0.629104	5.75316	4625.62	1812.71	0.991041	1.18206	4.87572	0.0853888	0.776826	5.42785	-0.665577	0.835901	-0.0208	1.11288
I12	289	0.14 μM	3746	Ipratropium bromide	862.425	78	6	0.0769231	11.3059	0.653981	1.10538	0.792746	0.839225	103.989	8870.12	1548.45	1.03746	0.771868	13.7719	17.1572	61.8721	1684.45	1809.16	4.37166	0.0350436	0.599259	5.45326	4506.46	1442.93	0.996776	1.09225	5.77959	-0.304621	0.637574	5.18032	-0.775475	0.828888	-0.231	0.904977
I13	289	14 μM	15951529	MDV3100 (Enzalutamide)	1071.1	91	11	0.120879	14.2285	0.67182	1.0902	0.859179	0.841826	135.482	8082.52	1842.75	1.05022	0.725136	18.8419	21.4741	52.0114	1604.95	1680.53	2.80957	0.225823	0.814281	5.88977	6662.07	2820.35	0.981025	1.27352	3.081	-0.09939	0.671306	5.81035	0.053531	1.02945	1.31	1.42211
I14	289	1.5 μM	15951529	MDV3100 (Enzalutamide)	1015.65	67	3	0.0447761	15.7687	0.686953	1.0775	0.804477	0.842554	146.941	7634.21	1449.95	1.05224	0.74292	19.6337	23.6191	63.6936	1580.25	1778.73	2.19292	0.0933038	0.694741	6.15679	5227.84	1933.88	0.976512	1.0698	2.68531	0.0935522	0.703143	5.94712	-1.39626	0.976153	-2.15	0.526778
I15	289	0.14 μM	15951529	MDV3100 (Enzalutamide)	1176.17	76	8	0.105263	15.1507	0.695652	1.07258	0.864766	0.840219	142.73	7386.14	1511.5	1.06239	0.714974	19.052	24.5	49.3198	1690.03	1898.91	2.46605	0.258012	0.704335	6.03103	5726.86	2507.46	0.989757	1.23469	2.63354	-0.0313596	0.804416	5.96133	-0.373917	1.13043	0.678	1.23839
I16	289	14 μM	129228	Rufinamide (Banzel)	1012.73	74	14	0.189189	13.1542	0.691584	1.07573	0.840066	0.862377	120.193	8599.5	1508.54	1.02896	0.733899	15.317	20.3441	50.5556	1852.32	1702.16	3.47379	-0.151341	0.642414	5.68555	5721.71	1976.31	0.997982	1.19489	3.94366	0.03217	0.833139	5.55534	0.00892438	0.973348	2.53	2.22576
I17	289	1.5 μM	129228	Rufinamide (Banzel)	987.922	90	9	0.1	12.5675	0.710148	1.08044	0.835487	0.85813	118.485	8349.73	1518.07	1.04868	0.774988	15.9206	19.2115	54.6767	1729.12	1864.28	3.25936	-0.153652	0.621478	5.78163	5760.67	1702.39	0.976449	1.16045	4.07484	-0.212039	0.599357	5.52344	-0.562574	0.949505	-0.0769	1.17647
I18	289	0.14 μM	129228	Rufinamide (Banzel)	849.292	52	7	0.134615	15.2062	0.698875	1.0624	0.844325	0.864825	145.647	7471.44	1621.32	1.05876	0.718919	18.7349	22.7762	61.3587	1910.56	1985.91	2.43344	0.0669354	0.646549	6.0473	4984.98	2058.54	0.976831	1.21992	2.83262	-0.103751	0.755928	5.90606	-1.62883	0.816266	0.364	1.58371
I19	289	14 μM	5388973	Lincomycin hydrochloride (Lincocin)	1154.28	146	14	0.0958904	13.2458	0.664555	1.09881	0.827739	0.85419	127.32	7078.84	1523.58	1.02343	0.752991	16.517	20.7222	61.9298	1718.24	1918.44	3.32921	0.448282	0.891418	5.72952	6685.59	2726.81	0.977532	1.34968	3.52153	-0.443949	0.621435	5.6893	4.10002	1.10939	-0.0413	1.12812
I02	289	DMSO		DMSO	1138.23	99	10	0.10101	11.8823	0.739662	1.06415	0.853334	0.856321	111.065	8847.08	1937.42	1.04402	0.723674	13.7814	18.8311	50.081	1507.74	1680.97	3.9195	0.187413	0.742176	5.54859	11061.6	4096.32	0.959929	1.34153	4.18297	-0.559786	0.477774	5.48165		1.09396		1.18835
I20	289	1.5 μM	5388973	Lincomycin hydrochloride (Lincocin)	1212.65	84	6	0.0714286	16.5904	0.705255	1.06937	0.864219	0.838733	157.105	7814.67	1510.89	1.0483	0.754375	20.7856	26.3979	55.2598	1992.66	1959.49	2.099	0.30324	0.774122	6.21517	4982.15	1742.86	0.949552	1.25892	2.39518	-0.240067	0.607299	6.06506	0.558588	1.16549	-1.57	0.840336
I21	289	0.14 μM	5388973	Lincomycin hydrochloride (Lincocin)	1036.08	75	4	0.0533333	14.7055	0.62912	1.09853	0.765429	0.82321	140.608	7899.02	1495.06	1.04896	0.759083	18.2371	24.0221	43.5527	1874.82	1651.71	2.66206	-0.0737725	0.618198	5.94574	5508.53	2128.49	0.975072	1.24306	2.81739	-0.0738607	0.741594	5.91459	0.203321	0.995788	-1.62	0.627451
I22	289	14 μM	2178	Amprolium HCl	1022.94	74	8	0.108108	15.1956	0.696243	1.07466	0.834612	0.855644	146.061	8738.87	1711.64	1.03082	0.747044	17.5572	22.9784	46.5899	1575.13	2211.61	2.67979	0.0994812	0.648251	5.93854	5747.67	2573.01	0.954041	1.32478	2.8507	0.140149	0.893563	5.95251	0.383363	0.983165	0	1.27186
I23	289	7.2 μg/mL		P4G11	1561.41	110	20	0.181818	22.9732	0.759498	1.0518	0.869372	0.845167	219.557	9365.71	2561.74	1.09933	0.67478	29.7917	34.6535	42.8302	1691.69	2183.65	1.0414	0.202275	0.795684	6.90052	5463	2296.42	0.920395	1.54433	1.31637	-0.362112	0.601226	6.73975		1.50069		2.13904
I03	289	0.14 μM	3690	Ifosfamide	1003.97	122	12	0.0983607	15.9416	0.72142	1.05817	0.825561	0.844227	148.235	8255.65	1889.51	1.05798	0.698839	20.0916	25.572	43.0049	1817.3	1750.12	2.15076	0.194419	0.775036	6.16875	7923.27	4102.74	0.945462	1.48632	2.22407	-0.0948484	0.766775	6.13392	-0.226705	0.964932	-0.0821	1.15718
I04	289	14 μM	17513	Acadesine	1193.68	122	11	0.0901639	16.3836	0.682946	1.08351	0.854234	0.813711	158.106	8075.52	1884.79	1.04531	0.698697	20.2938	23.8165	69.1042	1716.81	2111.04	2.0624	0.609978	0.889612	6.22597	9467.31	4584.67	0.931508	1.50158	1.94057	-0.297472	0.52671	6.25772	-0.889902	1.14726	-0.028	1.06075
I05	289	1.5 μM	17513	Acadesine	1114.88	131	5	0.0381679	12.3542	0.714245	1.09588	0.850322	0.855655	112.945	8185.62	1582.06	1.03902	0.721218	14.1301	18.0679	60.5304	1724	1868.98	4.41466	-0.11761	0.632491	5.43857	8190.05	2824.31	1	1.3097	4.73275	-0.351618	0.566848	5.36064	-0.319234	1.07152	-1.24	0.449035
I06	289	0.14 μM	17513	Acadesine	1056.51	126	4	0.031746	15.8784	0.686939	1.08174	0.83408	0.836068	149.235	8474	1827.55	1.04784	0.738808	19.1897	25.9846	50.0025	1710.05	1658.24	2.40916	0.054032	0.677689	6.06603	8297.87	3779.17	0.929903	1.37795	2.38212	-0.372782	0.56127	6.10371	1.17202	1.01542	-1.71	0.373483
I07	289	14 μM	9403	Estradiol Cypionate	944.144	114	9	0.0789474	13.4344	0.714777	1.08471	0.881537	0.854684	123.074	8015.94	1526.67	1.03628	0.746328	17.5676	21.2391	63.1751	1427.96	1730.45	3.25619	0.270678	0.72783	5.75332	7401.08	3107.92	0.969867	1.24846	3.52287	-0.538604	0.493739	5.68881	0.0497798	0.907429	-0.286	0.928793
I08	289	1.5 μM	9403	Estradiol Cypionate	1161.57	103	6	0.0582524	15.7543	0.692624	1.08919	0.830307	0.818419	143.231	8248.54	1924.83	1.034	0.726339	18.5931	25.0249	55.9415	1763.86	1626.71	2.25105	0.249581	0.806683	6.11677	7487.85	3476.96	0.951043	1.34806	3.28942	-0.403719	0.517076	5.9408	0.790796	1.1164	-0.439	0.685323
I09	289	0.14 μM	9403	Estradiol Cypionate	1044.83	96	11	0.114583	15.407	0.691535	1.07006	0.841001	0.836113	143.731	8167.25	1727.47	1.04599	0.718317	20.004	23.7348	69.7641	1744.25	1855.32	2.39795	0.266935	0.813173	6.0597	8052.56	3443.6	0.959805	1.40754	2.45965	-0.303724	0.546975	6.07395	0.55853	1.0042	0.806	1.34804
J10	289	0.14 μM	5282592	Homatropine Methylbromide	952.899	136	8	0.0588235	13.3533	0.679493	1.0784	0.832092	0.857595	123.731	7883.09	1471.72	1.0487	0.728814	15.7392	19.1922	58.5443	1680.76	1803.98	3.41945	0.170006	0.752799	5.69802	6973.82	2436.28	0.976299	1.25551	3.78072	-0.0374779	0.637447	5.59227	0.281769	0.915844	-0.621	0.692042
J11	289	14 μM	9458	Triflusal	1068.18	122	8	0.0655738	14.8038	0.730792	1.06789	0.870765	0.857123	143.231	7912.41	1497.66	1.05287	0.726983	20.3028	22.5014	67.942	1427.69	2065.15	2.35072	0.418365	0.794135	6.0792	8305.5	2645.14	0.966097	1.24307	2.30106	-0.485955	0.585619	6.07915	0	1.02664	-0.802	0.771456
J12	289	1.5 μM	9458	Triflusal	1001.06	65	8	0.123077	12.8483	0.749103	1.05827	0.825373	0.867106	116.898	7941	1385.62	1.03963	0.770504	16.7347	20.389	47.6976	1725.56	1842.81	3.31095	-0.0178611	0.677878	5.73477	5252.66	1503.73	0.996854	1.12796	3.27054	-0.263458	0.622826	5.73689	-1.88512	0.962127	1.35	1.44796
J13	289	0.14 μM	9458	Triflusal	820.106	78	10	0.128205	12.0777	0.655466	1.07978	0.816543	0.852392	115.654	7899.9	1357.81	1.02805	0.792541	14.6207	19.5698	61.7731	1917.26	1605.01	3.86413	-0.219957	0.555878	5.58927	5791.93	1934.94	0.982185	1.21695	3.84793	-0.0480838	0.774861	5.57644	-1.11705	0.788215	1.67	1.5083
J14	289	14 μM	4626	Oxiracetam	1148.44	94	11	0.117021	14.1083	0.660324	1.07968	0.816497	0.868136	130.565	8759.91	1733.56	1.04195	0.755905	17.2462	22.4037	53.677	1815.87	1736.59	2.92518	0.290065	0.71695	5.85239	6357.83	2362.39	0.988314	1.21924	3.21609	-0.320341	0.599967	5.79065	-0.666301	1.10378	0.245	1.37672
J15	289	1.5 μM	4626	Oxiracetam	1011.27	78	8	0.102564	15.5889	0.674771	1.09542	0.829197	0.822834	142.523	9180.36	1869.31	1.04866	0.738837	18.186	23.8823	55.8999	1888	1989.57	2.41816	0.525459	0.837007	6.05211	5677.99	2307.75	0.964368	1.39106	2.64246	-0.27877	0.679522	6.00227	-0.178817	0.971945	0.723	1.20664
J16	289	0.14 μM	4626	Oxiracetam	1236	86	9	0.104651	14.1784	0.674831	1.09891	0.82347	0.817553	135.482	8349.95	1770.16	1.04565	0.740662	17.9584	21.802	66.1541	1712.9	1725.37	2.79674	0.180473	0.702205	5.89524	6196.64	2552.94	0.986249	1.31924	3.02517	-0.33705	0.613106	5.86202	0.318795	1.18793	0.0011	1.23119
J17	289	14 μM	152946	Moxifloxacin hydrochloride	1152.82	163	15	0.0920245	15.1978	0.654447	1.11368	0.818781	0.832738	144.818	7775.48	1639.31	1.03931	0.756863	17.3358	22.9467	48.4475	1498.96	2068.76	2.62115	0.327295	0.810075	5.97199	8254.52	3107.69	0.973535	1.37817	2.45648	-0.434926	0.62905	6.04082	3.96196	1.10799	-0.197	1.08264
J18	289	1.5 μM	152946	Moxifloxacin hydrochloride	1106.12	99	11	0.111111	14.8322	0.64995	1.10521	0.805473	0.833839	140.4	8082.71	1808.45	1.04228	0.742028	18.7327	24.3116	54.8269	1742.29	1772.32	2.46746	0.593272	0.795018	6.02026	7222.34	3097.51	0.955087	1.36128	2.73233	-0.160611	0.641444	5.91873	1.632	1.06311	-0.244	1.30719
J19	289	0.14 μM	152946	Moxifloxacin hydrochloride	1044.83	85	9	0.105882	14.5867	0.695026	1.0854	0.843607	0.838643	138.192	8645.18	1654.04	1.02972	0.754458	17.6876	22.6262	74.5022	1659.91	1724.72	2.83442	0.0730087	0.715564	5.89739	6388.59	2225.27	0.962758	1.35423	2.82825	0.0925122	0.798808	5.87809	0.766734	1.0042	0.403	1.24567
J02	289	DMSO		DMSO	1209.73	108	6	0.0555556	17.477	0.68776	1.08539	0.818176	0.850238	165.94	8482.66	1759.01	1.05306	0.719533	22.1138	27.1113	46.0587	1847.91	2000.5	1.83297	0.348366	0.678586	6.32364	7721.75	3982.59	0.944913	1.51222	1.91987	-0.285685	0.643223	6.27353		1.16269		0.653595
J20	289	14 μM	3168	Droperidol	1193.68	83	8	0.0963855	15.7139	0.660816	1.08489	0.849152	0.840884	145.647	8790.8	1816.67	1.0564	0.712635	18.7783	24.5466	62.6421	1700.34	1906.31	2.34902	0.468593	0.861972	6.08982	5847.81	2193.17	0.967291	1.31085	2.77008	-0.231459	0.693114	5.92006	-0.00387634	1.14726	-0.653	1.13395
J21	289	1.5 μM	3168	Droperidol	901.825	61	5	0.0819672	15.6647	0.718249	1.05788	0.875423	0.873292	145.232	8846	1877.94	1.05994	0.735419	20.1925	23.9624	52.2934	1698.44	1651.74	2.32642	0.0876363	0.622869	6.08147	5226.38	1970.21	0.966583	1.21078	2.99237	-0.230261	0.844724	5.85122	-0.398966	0.866756	-0.594	0.96432
J22	289	0.14 μM	3168	Droperidol	828.862	62	4	0.0645161	15.4953	0.76278	1.05947	0.900119	0.823062	148.477	9098.78	2028.55	1.05494	0.714108	19.1918	23.9009	54.7213	1825.32	1842.1	2.25582	0.121134	0.710205	6.11616	6288.57	2978.58	0.96512	1.42024	2.36191	-0.229147	0.56467	6.06384	0.287435	0.79663	-1.24	0.759013
J23	289	7.2 μg/mL		P4G11	1627.08	128	24	0.1875	23.2769	0.766753	1.04528	0.879085	0.842888	218.849	9259.22	2588.71	1.09824	0.655166	30.0152	35.102	47.2807	1894.12	1930.01	1.0589	0.180826	0.785955	6.88188	5042.09	2224.78	0.920872	1.46542	1.24055	-0.21636	0.661941	6.76736		1.56381		2.20588
J03	289	1.5 μM	2178	Amprolium HCl	1074.02	109	10	0.0917431	12.8291	0.737988	1.08614	0.877988	0.873621	119.693	8224.07	1652.43	1.04611	0.732416	16.3443	19.6067	55.412	1744.58	1506.26	3.41135	0.0450406	0.608995	5.72351	7644.53	3363.24	0.97984	1.22095	3.64835	-0.462356	0.658338	5.67206	-1.18831	1.03225	-0.16	1.07933
J04	289	0.14 μM	2178	Amprolium HCl	1068.18	123	12	0.097561	14.2235	0.681951	1.0917	0.843284	0.862157	133.567	8963.52	1637.23	1.04218	0.769001	18.6584	22.4997	67.5	1928.46	1548.32	2.58701	-0.0218848	0.72214	5.97474	7312.34	2394.06	0.992495	1.21615	3.59667	-0.427909	0.597348	5.64468	0.0892066	1.02664	0.334	1.14778
J05	289	14 μM		Spiramycin	1313.34	183	13	0.0710383	14.0971	0.674652	1.08032	0.813665	0.855303	134.482	7726.36	1765.44	1.03645	0.729004	18.2207	22.3823	47.1854	1811.83	1758.81	2.81957	0.322181	0.764858	5.90577	10569.1	4375.45	0.973242	1.30041	2.88929	-0.477465	0.594389	5.85269	4.99817	1.26227	-0.0763	0.835744
J06	289	1.5 μM		Spiramycin	1392.14	145	16	0.110345	17.9783	0.640753	1.09571	0.815552	0.812709	170.565	7512.78	1569.63	1.04868	0.745902	21.1715	26.2513	45.2459	1936.33	1732.73	1.9278	0.604475	0.904134	6.28637	8275.71	3570.74	0.926937	1.41379	1.90711	-0.335686	0.449009	6.28085	1.48343	1.338	0.886	1.29817
J07	289	0.14 μM		Spiramycin	948.522	98	13	0.132653	13.7825	0.709245	1.08143	0.866927	0.865814	130.15	8371.25	1615.33	1.03595	0.745048	18.2336	20.5152	69.4823	2033.94	2028.5	3.29045	0.356957	0.80792	5.73807	6008.75	2499.56	0.962379	1.22075	3.86831	-0.250121	0.662284	5.57081	-0.0272038	0.911637	1.53	1.56062
J08	289	14 μM	5282592	Homatropine Methylbromide	919.336	77	3	0.038961	15.3531	0.673616	1.08192	0.869594	0.842553	142.023	8197.64	1472.03	1.03866	0.779385	17.8094	22.8972	63.7915	1602.33	1903.06	2.57001	0.0441278	0.656633	6.01192	6356.39	1883.4	0.977409	1.15213	3.81933	-0.352216	0.580209	5.62333	-0.863156	0.883586	-0.914	0.458365
J09	289	1.5 μM	5282592	Homatropine Methylbromide	1030.24	98	10	0.102041	14.6723	0.730755	1.0679	0.868031	0.851708	137.984	8268.52	1823.9	1.06275	0.716592	18.5151	23.0082	44.6849	1662.77	1851.77	2.55345	0.473412	0.827896	5.99488	9328.64	3356.26	0.946639	1.43179	3.17218	-0.602331	0.422333	5.81189	-0.734296	0.990178	0.542	1.20048
K10	289	1.5 μM	15541	Spectinomycin hydrochloride	1074.02	104	10	0.0961538	11.3289	0.650291	1.10965	0.827745	0.856838	104.903	8690.62	1634.77	1.03029	0.787906	12.9433	17.1078	65.6682	1767.18	1452.05	4.63172	0.036034	0.73063	5.39604	6353.9	2157.43	0.981943	1.20448	4.94783	-0.0911905	0.617387	5.34587	-0.00422867	1.03225	0.228	1.13122
K11	289	0.14 μM	15541	Spectinomycin hydrochloride	1109.04	89	6	0.0674157	14.1441	0.661019	1.09948	0.789941	0.844378	138.399	8277	1387.79	1.0377	0.769439	17.9951	21.551	53.434	1581.9	1849.44	2.67842	0.216886	0.704147	5.94818	5917.56	1940.11	0.979396	1.19014	2.81388	-0.332664	0.503735	5.91034	0.090425	1.06591	-1.07	0.793126
K12	289	14 μM	3385	Adrucil (Fluorouracil)	701.906	2	1	0.5	12.5943	0.733706	1.04427	0.973924	0.896602	114.653	7595.77	1140.56	1.05479	0.740845	16.8681	18.6367	66.9589	1538.48	2011.54	3.35737	-0.702495	0.360646	5.72213	1693.81	48.5363	0.99984	0.992753	8.32598	0.326577	0.512501	4.93791	-3.27389	0.674611	12.9	5.88235
K13	289	1.5 μM	3385	Adrucil (Fluorouracil)	788.003	21	1	0.047619	9.1149	0.724974	1.04494	0.888089	0.947412	80.6576	7914.85	804.409	1.03199	0.784166	10.8791	13.5363	55.831	1881.26	1802.26	6.51632	-0.520393	0.363306	5.05456	1776.54	63.5208	0.999814	0.993779	13.1542	-0.459553	0.210466	4.46931	-2.75967	0.75736	-1.19	0.560224
K14	289	0.14 μM	3385	Adrucil (Fluorouracil)	1027.32	85	10	0.117647	15.5365	0.709801	1.0749	0.836688	0.859286	144.818	7587.7	1506.29	1.0498	0.752671	19.9191	23.4466	59.4632	1777.74	1906.64	2.34549	0.428681	0.863294	6.07541	5296.34	2059.05	0.970955	1.17574	2.7246	-0.405298	0.540423	6.04435	-0.110687	0.987373	-0.0593	1.38408
K15	289	14 μM	23704143	nafcillin sodium monohydrate	1100.29	73	5	0.0684932	13.8517	0.706376	1.06834	0.843974	0.846048	130.236	8402.9	1606.32	1.0468	0.755482	18.4742	21.301	46.3835	1637.66	1861.18	2.79828	-0.123744	0.552116	5.89378	6033.32	3181.93	0.974934	1.33776	3.11619	-0.10813	0.734853	5.79799	0.368563	1.0575	-0.67	0.805802
K16	289	1.5 μM	23704143	nafcillin sodium monohydrate	893.07	64	7	0.109375	15.2482	0.712628	1.06276	0.843126	0.853567	145.647	8206.89	1616.26	1.05807	0.729648	18.6266	23.7218	45.482	1865.17	1696.33	2.59415	0.0412042	0.647956	5.99587	5403.37	2688.23	0.951669	1.34876	2.78203	-0.35448	0.62482	5.92793	-0.290676	0.858341	-0.174	1.28676
K17	289	0.14 μM	23704143	nafcillin sodium monohydrate	1222.86	85	9	0.105882	13.2202	0.730655	1.07166	0.84479	0.859938	125.111	8498.96	1642.8	1.0407	0.763436	17.3378	19.8616	38.2078	1797.21	1645.08	3.09284	-0.0481694	0.640806	5.79925	7300.72	2903.07	0.963592	1.30234	3.2228	-0.345634	0.592177	5.81904	-1.84899	1.17531	-0.0858	1.24567
K18	289	14 μM	71616	Voriconazole	1184.92	92	13	0.141304	14.3962	0.735804	1.06186	0.839987	0.853357	133.567	8002	1656.22	1.04485	0.721387	18.6063	22.6273	58.4527	1685.59	1741.07	2.58503	0.340982	0.840508	5.9829	6384.8	2654.56	0.987042	1.21263	2.85292	-0.204025	0.697949	5.87811	-0.38393	1.13884	0.38	1.6624
K19	289	1.5 μM	71616	Voriconazole	814.269	81	3	0.037037	17.2088	0.686072	1.08331	0.838218	0.845754	159.728	8070.29	1729.85	1.04791	0.766343	21.3577	25.6026	45.693	1585.37	1795.81	1.93163	0.0500558	0.697082	6.27643	5695.33	2391.13	0.984256	1.39847	2.06612	-0.271358	0.738806	6.1885	0.00663011	0.782605	-2.08	0.43573
K02	289	DMSO		DMSO	983.544	95	6	0.0631579	13.6578	0.661552	1.0797	0.84021	0.855946	125.733	7982.3	1648.87	1.04375	0.728834	17.5228	20.3142	36.9617	1695.9	1578.88	2.89885	0.173137	0.711088	5.86389	9255.18	4139.09	0.969208	1.3451	3.14761	-0.371231	0.592605	5.78789		0.945297		0.743034
K20	289	0.14 μM	71616	Voriconazole	1157.2	98	14	0.142857	16.8026	0.694935	1.06583	0.840264	0.829443	173.395	8568.65	1770.75	1.05225	0.740628	21.5589	25.8044	50.2966	1766.63	1647.14	1.77778	0.352412	0.750735	6.35216	7255.92	3130.02	0.943791	1.29004	2.1235	0.220398	0.871016	6.21317	1.53908	1.1122	0.483	1.68067
K21	289	14 μM	439260	Noradrenaline bitartrate monohydrate (Levophed)	987.922	56	6	0.107143	13.6251	0.753263	1.05541	0.868011	0.878007	124.818	8335.92	1609.28	1.04282	0.758141	17.3178	20.9673	43.5136	1943.99	1990.78	3.02197	0.0819075	0.653727	5.83484	5746.56	2260.55	0.964545	1.30535	3.48587	-0.158259	0.698064	5.73898	-0.631194	0.949505	-0.127	1.2605
K22	289	1.5 μM	439260	Noradrenaline bitartrate monohydrate (Levophed)	1030.24	74	8	0.108108	14.9702	0.686525	1.07483	0.838668	0.864169	139.814	8976.73	1564.78	1.04357	0.761729	19.0807	22.6694	59.1845	1708.93	1543.05	2.36328	-0.215144	0.630375	6.07347	5518.84	1756.88	0.966886	1.26253	3.73143	-0.390408	0.623667	5.74233	1.25448	0.990178	-0.194	1.27186
K23	289	7.2 μg/mL		P4G11	1492.83	118	28	0.237288	25.9428	0.805875	1.03697	0.893071	0.850921	244.596	8756.9	2580.37	1.11715	0.63396	34.3623	38.4057	29.1284	1648.86	1559.33	0.866104	0.18604	0.802719	7.1063	4926.31	2517.51	0.904675	1.56411	1.0487	-0.3353	0.65323	6.93791		1.43478		2.79163
K03	289	14 μM	2471	Bumetanide	1135.31	95	8	0.0842105	15.9107	0.721217	1.06996	0.84461	0.861278	149.65	8426.67	1568.63	1.04899	0.728354	20.0809	23.6797	58.8899	1572.55	1602.62	2.19046	0.127091	0.671044	6.13902	5580.79	2354.14	0.962196	1.21911	2.37693	-0.153877	0.656471	6.09439	0.585002	1.09116	-0.72	0.990712
K04	289	1.5 μM	2471	Bumetanide	1050.67	134	14	0.104478	14.841	0.727574	1.06307	0.853562	0.863892	136.984	8945.66	1757.49	1.05161	0.722772	18.7318	21.4068	66.307	2047.16	1655.44	2.65376	0.251303	0.784932	5.97643	6241.07	2300.8	0.980458	1.15844	3.4451	-0.131	0.523835	5.70544	-0.0385145	1.00981	0.228	1.22915
K05	289	0.14 μM	2471	Bumetanide	925.173	132	14	0.106061	12.5256	0.675755	1.08036	0.861787	0.857015	118.656	8194.16	1668.08	1.03887	0.768252	16.3186	18.6792	59.4807	1733.17	1986.49	3.25113	0.0133756	0.683859	5.74121	7990.63	3285.1	0.975132	1.31497	3.79708	-0.473827	0.528104	5.63959	0.470087	0.889197	0.7	1.24777
K06	289	14 μM	60026	Nateglinide (Starlix)	1145.52	110	12	0.109091	12.6484	0.665741	1.10513	0.851927	0.84183	118.692	9030.2	1628.86	1.04348	0.759193	14.9735	20.2759	37.4611	1465.12	1534.13	3.57103	0.281941	0.652833	5.65002	6788.16	2650.78	0.984213	1.19699	3.79053	-0.537696	0.491896	5.59219	0.745023	1.10098	0.523	1.28342
K07	289	1.5 μM	60026	Nateglinide (Starlix)	1068.18	93	10	0.107527	14.7431	0.70564	1.07793	0.849868	0.819711	142.402	8948.97	2103.64	1.06524	0.746182	18.696	22.9156	65.8672	1747.66	1888.75	2.45268	0.388203	0.77813	6.03246	9990.73	3472.5	0.970672	1.42097	2.48045	-0.253559	0.597499	6.0051	0.491461	1.02664	0.418	1.26502
K08	289	0.14 μM	60026	Nateglinide (Starlix)	1024.4	99	7	0.0707071	12.4788	0.772632	1.04252	0.86877	0.871684	114.239	8829.13	1950.33	1.05272	0.75576	17.0248	18.7807	52.0181	1833.38	1833.61	3.25327	0.0331165	0.598519	5.74651	9347.68	3102.33	0.963872	1.44244	4.14693	-0.530793	0.415178	5.49255	-0.721556	0.984568	-0.241	0.831848
K09	289	14 μM	15541	Spectinomycin hydrochloride	1357.12	147	17	0.115646	12.254	0.719813	1.08429	0.858095	0.851529	116.24	8192.65	1488.69	1.02508	0.797472	14.9985	20.2359	74.4513	1513.69	1927.61	3.76708	0.300224	0.705923	5.60663	10430.8	3423.41	0.965168	1.19654	3.861	-0.52692	0.508386	5.55683	2.04285	1.30434	0.646	1.36054
L10	289	14 μM	636377	Doripenem Hydrate	977.707	120	10	0.0833333	15.6293	0.649026	1.09942	0.836801	0.815824	146.941	8333.43	1695.65	1.05001	0.744728	19.7083	24.1903	51.6262	1566.28	1828.04	2.21871	0.276649	0.738077	6.1347	6314.5	2901.28	0.978854	1.31897	2.54738	0.0739566	0.792276	6.01259	0.588809	0.939687	-0.00641	0.980392
L11	289	1.5 μM	636377	Doripenem Hydrate	1031.7	82	8	0.097561	14.4761	0.675454	1.09964	0.843675	0.851646	136.569	8793.85	1717.15	1.05115	0.719319	18.9374	21.9373	75.2814	1904.29	2008.72	2.57198	0.347781	0.787058	5.97515	5220.38	2196.29	0.974811	1.18983	2.89683	-0.530514	0.623743	5.8739	-0.858765	0.99158	0.047	1.14778
L12	289	0.14 μM	636377	Doripenem Hydrate	1006.89	95	10	0.105263	10.1318	0.7211	1.08235	0.838775	0.876627	103.402	8512.92	1543.41	1.03792	0.746206	13.4695	16.5242	57.6389	1857	2206.08	4.783	-0.0454679	0.643192	5.34828	6123.52	1504.7	0.987601	1.18646	4.67132	-0.432254	0.491719	5.37178	-0.167653	0.967738	0.634	1.23839
L13	289	14 μM	23662354	Mesna (Uromitexan, Mesnex)	989.381	70	6	0.0857143	13.8305	0.702066	1.07547	0.864902	0.864887	128.356	8218.41	1584.89	1.04687	0.73844	17.2377	21.1776	60.583	1895.07	2058.45	2.90504	0.0775393	0.733961	5.86497	5419.66	2362.35	0.952745	1.32665	3.13584	-0.0970743	0.750149	5.8416	-1.93047	0.950907	0.179	1.0084
L14	289	1.5 μM	23662354	Mesna (Uromitexan, Mesnex)	985.003	70	9	0.128571	14.2134	0.619069	1.08489	0.823202	0.841608	133.066	8745.86	1574.96	1.04419	0.735738	18.2195	22.3518	72.6058	1610.04	1905.33	2.50605	0.0335664	0.710415	6.00097	3908.7	1318.14	0.99478	1.07779	2.9885	-0.505475	0.604434	5.87116	-1.53729	0.9467	0.452	1.51261
L15	289	0.14 μM	23662354	Mesna (Uromitexan, Mesnex)	1120.71	98	9	0.0918367	12.4831	0.660204	1.08412	0.830728	0.848598	114.067	8326.3	1538.9	1.03546	0.792725	14.8611	20.3797	60.852	1509.05	1917.13	3.52572	0.13354	0.663406	5.66106	7141.82	2382.18	0.967909	1.25085	3.91006	-0.329589	0.653119	5.59289	0.445261	1.07713	0.231	1.08043
L16	289	14 μM		Toremifene Citrate (Fareston, Acapodene)	1342.52	100	19	0.19	18.6477	0.712229	1.06516	0.852276	0.802645	173.81	9210.5	2004.36	1.0556	0.755656	22.1018	28.7897	56.8147	1953.73	1938.2	1.75645	0.0299631	0.687866	6.39981	8513.38	4134.68	0.928341	1.63805	1.72828	-0.264163	0.665253	6.385	3.74354	1.29032	2.68	2.23529
L17	289	1.5 μM		Toremifene Citrate (Fareston, Acapodene)	1234.54	111	8	0.0720721	16.331	0.687721	1.06654	0.852962	0.838816	163.731	8576.55	1810.01	1.05684	0.719956	20.223	25.1119	54.8246	1980.86	2063.24	2.02172	0.184167	0.721553	6.22662	7783.91	3316.35	0.960349	1.38394	2.0049	-0.189013	0.730075	6.23402	1.71305	1.18653	-0.98	0.847907
L18	289	0.14 μM		Toremifene Citrate (Fareston, Acapodene)	1222.86	117	14	0.119658	15.2933	0.706589	1.06759	0.843793	0.863773	140.815	8597.53	1982.97	1.05235	0.754967	18.701	24.8724	62.1503	1574.69	2161.66	2.34156	0.224879	0.766822	6.08878	9117.81	4577.78	0.950891	1.43232	2.37599	-0.194958	0.735067	6.08265	3.14124	1.17531	-0.131	1.40774
L19	289	14 μM	54690031	Lornoxicam (Xefo)	944.144	74	6	0.0810811	15.0678	0.702728	1.07061	0.852175	0.863779	139.192	8262.73	1725.26	1.04982	0.751289	19.6945	22.3636	72.3359	1875.83	1707.53	2.61975	-0.0135314	0.651861	5.97647	7541.74	2758	0.969735	1.31226	2.72972	-0.296401	0.773563	5.98041	-0.813504	0.907429	-0.532	0.953895
L02	289	DMSO		DMSO	1095.91	68	13	0.191176	13.2353	0.612659	1.09162	0.796528	0.843719	120.486	8846.33	1716.47	1.03571	0.737631	16.5261	19.2873	62.1434	1548.68	1972.5	3.34895	0.113741	0.704678	5.7119	8682.25	2327.18	0.987883	1.27876	3.33078	-0.597413	0.487716	5.72079		1.05329		2.24913
L20	289	1.5 μM	54690031	Lornoxicam (Xefo)	840.536	62	4	0.0645161	14.9888	0.662507	1.12721	0.840241	0.840101	145.232	7873.46	1580.12	1.0487	0.754237	17.8368	22.0272	74.424	1556.33	1566.06	2.27774	0.184487	0.689586	6.11008	6195	2099.99	0.951965	1.41965	2.23309	-0.199155	0.576781	6.14128	0.681854	0.80785	-1.81	0.759013
L21	289	0.14 μM	54690031	Lornoxicam (Xefo)	910.581	55	3	0.0545455	12.5878	0.69128	1.07645	0.823673	0.87028	120.193	8646.12	1639.72	1.0414	0.764148	16.0605	19.0326	55.3688	1804.72	1807.97	3.44835	0.081394	0.694668	5.69165	4586.85	1313.67	0.992636	1.13974	3.78609	-0.198114	0.70224	5.608	-0.915306	0.875171	-1.61	0.641711
L22	289	14 μM	208902	Ramelteon (TAK-375)	1009.81	99	11	0.111111	18.1153	0.721719	1.06775	0.848284	0.814748	167.563	8336.48	1922.23	1.05808	0.720874	22.837	26.8891	49.6343	1599.94	1778.63	1.69814	0.30293	0.743855	6.40882	5580.63	2549.55	0.95278	1.40418	2.02393	0.119276	0.85659	6.2659	0	0.970543	0.0689	1.30719
L23	289	7.2 μg/mL		P4G11	1570.17	115	33	0.286957	23.7711	0.763508	1.05068	0.87993	0.838381	221.558	9089.94	2753.36	1.10729	0.651134	32.2677	35.3675	45.529	1803.44	1854.3	1.00087	0.437807	0.896826	6.96577	5571.6	2806.39	0.89387	1.63402	1.05215	-0.242199	0.67004	6.92067		1.50911		3.37596
L03	289	0.14 μM	439260	Noradrenaline bitartrate monohydrate (Levophed)	1088.61	133	14	0.105263	17.649	0.720478	1.06599	0.881688	0.860037	169.099	8852.14	1959.79	1.04952	0.7224	22.675	27.3243	47.1123	1641.78	1746.84	1.83257	0.143049	0.733757	6.32685	8000.83	3171.35	0.947953	1.39219	1.96316	-0.560127	0.414805	6.2591	-1.93103	1.04628	0.109	1.23839
L04	289	14 μM	3961	Losartan potassium	1171.79	136	11	0.0808824	15.6776	0.710428	1.06965	0.841515	0.833376	160.315	8803.61	1909.34	1.06236	0.707373	19.559	24.4261	52.0181	1942.48	1896.39	2.26228	0.280148	0.847565	6.10999	10080.3	4814.56	0.961877	1.53728	2.29136	-0.198715	0.701087	6.08768	0.0385145	1.12622	-0.345	0.951557
L05	289	1.5 μM	3961	Losartan potassium	1062.34	117	6	0.0512821	12.6952	0.724949	1.06112	0.832091	0.851551	117.362	8399.29	1689.12	1.05381	0.757795	16.0516	18.7175	40.8532	1952.2	1712.93	3.42367	-0.0310305	0.716558	5.71017	8684.17	3748.18	0.956062	1.36077	3.50122	-0.309907	0.665356	5.67049	0.0223538	1.02103	-0.852	0.603318
L06	289	0.14 μM	3961	Losartan potassium	928.092	121	10	0.0826446	15.2749	0.684085	1.07024	0.835658	0.87161	140.608	8964.88	1611.41	1.05066	0.742237	20.5176	22.3758	60.5482	1979.27	1854.3	2.43193	0.153014	0.696533	6.05912	7450.21	3928.99	0.95083	1.35666	2.64618	-0.438391	0.667575	6.05201	0.187129	0.892002	-0.14	0.97229
L07	289	14 μM		Rifabutin (Mycobutin)	1306.04	126	18	0.142857	17.1017	0.688597	1.09146	0.854702	0.809793	165.061	8991.22	1759.38	1.04168	0.746794	21.7689	26.6188	52.9529	1823.14	2074.65	1.85937	0.361826	0.788287	6.30933	9863.76	4341.65	0.920199	1.42452	1.86932	-0.560128	0.512244	6.29176	1.09144	1.25525	1.7	1.68067
L08	289	1.5 μM		Rifabutin (Mycobutin)	992.3	71	8	0.112676	14.6294	0.713719	1.0798	0.840091	0.845626	137.191	8552.12	1654.78	1.04184	0.759358	19.0114	22.5387	49.2803	1988.97	1721.34	2.70812	0.373015	0.819522	5.94256	4942.78	1865.04	0.978598	1.16357	3.08097	-0.0469915	0.792773	5.87162	-1.31784	0.953712	1.25	1.3256
L09	289	0.14 μM		Rifabutin (Mycobutin)	999.596	102	8	0.0784314	15.5039	0.697445	1.06554	0.853	0.85811	148.063	9084.91	2068.45	1.05135	0.726513	20.2052	22.9429	55.8011	1797.34	1924.64	2.16938	0.232926	0.690262	6.14631	6117.6	2841.35	0.965181	1.28007	2.50512	-0.226186	0.693596	6.0413	-0.736681	0.960725	-0.355	0.922722
M10	289	0.14 μM	3077	Dimaprit 2HCl	966.033	35	1	0.0285714	14.6874	0.686857	1.08293	0.842291	0.867135	138.399	7848.77	1406.64	1.05136	0.739162	18.569	22.314	67.1805	1744.32	1664.95	2.60048	-0.0332089	0.659865	6.00051	3612.59	979.798	0.998132	1.07159	4.87626	-0.0755984	0.60875	5.43173	-1.45028	0.928467	-2.42	0.336134
M11	289	14 μM	2553	Carbadox	1072.56	76	14	0.184211	13.5887	0.748686	1.04669	0.845778	0.8966	122.816	9346.29	1563.75	1.05293	0.743538	18.1264	21.0878	55.416	1757.75	1794.25	2.80105	-0.169168	0.576317	5.89963	3929.74	891.107	0.997702	1.04233	5.9119	-0.168342	0.416247	5.24447	0.973213	1.03085	2.07	2.16718
M12	289	1.5 μM	2553	Carbadox	1094.45	96	11	0.114583	16.3254	0.669715	1.09316	0.854364	0.838463	150.064	8641.49	1808.22	1.04906	0.750292	20.3068	23.6532	66.7419	1839.3	1662.01	2.04441	0.187044	0.802502	6.22404	5955.67	2051.45	0.980078	1.21159	2.53649	-0.219752	0.708431	6.00666	0.0164014	1.05189	0.231	1.34804
M13	289	0.14 μM	2553	Carbadox	1046.29	82	4	0.0487805	13.9643	0.722339	1.063	0.839578	0.861644	134.982	9338.12	1764.81	1.04008	0.736345	17.8121	21.7989	62.7523	1625.95	1562.37	2.69185	0.219859	0.800839	5.92804	5858.33	2133.17	0.993092	1.2015	3.55452	-0.189497	0.727894	5.6495	0	1.00561	-1.68	0.573888
M14	289	14 μM	4114	Methoxsalen (Oxsoralen)	1224.32	88	13	0.147727	15.0019	0.7128	1.06742	0.845133	0.868999	139.192	8833.39	1879.52	1.05601	0.711024	17.9286	23.1773	50.3446	1850.08	1815.04	2.41183	0.0704367	0.739063	6.04384	6677.35	3228.54	0.989047	1.2157	2.98135	-0.314636	0.697063	5.9048	2.51656	1.17671	0.357	1.73797
M15	289	1.5 μM	4114	Methoxsalen (Oxsoralen)	1155.74	93	10	0.107527	16.0678	0.696831	1.06508	0.809061	0.856112	158.313	8297.46	1785.17	1.04567	0.719486	20.0421	24.6507	68.4235	1847.25	2148.39	2.23958	0.296114	0.79816	6.1218	6885.95	2675.82	0.973382	1.27414	2.57796	-0.233896	0.705644	6.04381	-0.173597	1.11079	0.0277	1.26502
M16	289	0.14 μM	4114	Methoxsalen (Oxsoralen)	913.499	64	10	0.15625	14.7807	0.665253	1.09512	0.804445	0.830176	139.485	8539.09	1768.48	1.04843	0.747399	18.2839	23.1444	56.2364	1742.56	1723.53	2.40249	0.0475169	0.687087	6.04587	4672	1769.55	0.982579	1.27717	2.56654	-0.294032	0.666902	6.01581	-0.157385	0.877976	0.77	1.83824
M17	289	14 μM	449193	Roflumilast (Daxas)	1012.73	91	9	0.0989011	14.5239	0.722212	1.0634	0.857118	0.853977	133.567	8796.54	1771.81	1.04634	0.737359	18.6567	22.2757	49.698	1932.57	1647.35	2.54873	-0.156155	0.60705	6.00578	5799.02	2178.33	0.973249	1.26788	3.37783	-0.186689	0.787743	5.8049	0.804221	0.973348	-0.833	1.16354
M18	289	1.5 μM	449193	Roflumilast (Daxas)	1198.06	86	13	0.151163	17.6965	0.761662	1.05536	0.881936	0.830881	164.732	8438.24	1870.75	1.05711	0.717941	23.2023	25.7681	44.6636	1907.34	1787.63	1.73122	0.450871	0.789454	6.39073	7160.68	2898.29	0.941181	1.40908	1.95265	-0.0142717	0.827734	6.3093	0	1.15147	0.162	1.77839
M19	289	0.14 μM	449193	Roflumilast (Daxas)	1272.48	97	12	0.123711	15.8708	0.683908	1.08535	0.828232	0.835611	147.856	8924.8	2086.14	1.05031	0.734177	19.9293	24.4796	50.7628	1852.14	1747.09	2.23148	0.338701	0.777219	6.12091	6912.17	3271.48	0.941105	1.43842	2.45871	-0.418007	0.539223	6.10734	0.344523	1.223	0.111	1.45543
M02	289	DMSO		DMSO	1074.02	96	8	0.0833333	14.1702	0.716538	1.07038	0.864395	0.871455	126.319	8439.98	1570.86	1.0422	0.734291	16.4662	21.6209	41.9618	1912.7	1481.75	2.79001	-0.0917342	0.72559	5.89914	7654.81	3209.85	0.98912	1.3521	3.42709	-0.46529	0.542122	5.68653		1.03225		0.980392
M20	289	14 μM	24360	Camptothecin	636.239	1	1	1	50.9164	0.0960247	3.86781	0.754711	0.256072	454.61	8862.77	1368.72	0.967563	0.765904	61.3347	81.2691	18.0852	2942.75	1039.74	0.906232	-0.878824	0.114362	7.07389	1803.56	81.887	0.99565	1.0228	4.69925	1.25205	-0.83991	5.55375	-0.0942103	0.611498	26.9	11.7647
M21	289	1.5 μM	24360	Camptothecin	643.535	4	1	0.25	8.99274	0.731417	1.04195	0.854084	0.97026	78.2416	7857.61	1013.57	1.00168	0.832241	12.2674	13.1132	90	1353.19	2005.28	6.04765	-0.663191	0.267115	5.11799	1726	46.1574	1	0.998521	11.26	0.0485184	0.487907	4.60914	-0.0102613	0.618511	3.83	2.94118
M22	289	0.14 μM	24360	Camptothecin	879.936	50	4	0.08	15.5235	0.747836	1.06133	0.866224	0.836703	160.729	8876.52	2039.83	1.06077	0.716974	20.3494	25.4192	54.6732	1667.84	1570.3	2.41305	0.122789	0.715381	6.06777	5545.95	2264.6	0.917879	1.42323	2.4172	-0.109399	0.848856	6.12647	-2.14159	0.845718	-1.45	0.941176
M23	289	7.2 μg/mL		P4G11	1351.28	106	22	0.207547	23.3457	0.790042	1.0364	0.883006	0.851221	222.473	8756.03	2685.16	1.10255	0.65081	30.2795	35.1465	44.1538	1611.34	1800.62	1.00592	0.499952	0.924464	6.94219	5551.26	2421.51	0.887323	1.71778	1.21381	-0.352735	0.61992	6.79431		1.29873		2.44173
M03	289	1.5 μM	208902	Ramelteon (TAK-375)	1036.08	119	6	0.0504202	13.2289	0.732339	1.06839	0.839135	0.858769	124.818	8872.69	1827.08	1.0366	0.743649	16.3621	20.5366	52.0145	1771.43	1713.59	2.93744	0.0793573	0.722066	5.84502	6872.83	2973.44	0.967374	1.28491	3.59849	-0.438542	0.703091	5.63392	0.623638	0.995788	-2.31	0.593178
M04	289	0.14 μM	208902	Ramelteon (TAK-375)	1097.37	115	8	0.0695652	14.4279	0.742327	1.05297	0.850814	0.857186	132.566	8348.83	1898.64	1.06037	0.686994	18.191	20.9525	52.1337	2208.9	1898.48	2.48559	0.617072	0.863022	6.0279	8519.68	4466.17	0.904985	1.48294	2.53632	-0.194533	0.726133	6.01423	0.887325	1.05469	-1.4	0.818414
M05	289	14 μM		FK-506 (Tacrolimus)	1343.98	116	15	0.12931	16.4061	0.641596	1.12072	0.839522	0.824718	152.066	8736.47	1740.74	1.05552	0.735303	19.7237	24.2228	71.9863	1704.05	1918.36	2.22562	0.26023	0.743967	6.12829	7802.19	2880.36	0.967753	1.42835	2.82451	-0.0954575	0.662257	5.87279	0.819922	1.29172	0.902	1.5213
M06	289	1.5 μM		FK-506 (Tacrolimus)	974.788	97	10	0.103093	11.9417	0.709003	1.07611	0.867365	0.895043	110.029	9020.33	1498.96	1.0472	0.7304	15.3632	17.8479	72.465	1729.49	1764.18	3.78308	-0.0870486	0.646522	5.59665	5687.9	1322.85	0.999866	1.07324	7.38498	-0.0931125	0.578347	4.9488	-1.59232	0.936882	-0.194	1.21286
M07	289	0.14 μM		FK-506 (Tacrolimus)	1017.11	78	6	0.0769231	14.2561	0.699834	1.07997	0.842886	0.891331	131.858	9791.38	1555.32	1.04479	0.724975	18.2019	21.9423	49.386	2115.75	1875.09	2.63803	-0.318156	0.550504	5.95869	1723.05	73.962	1.00086	0.994741	7.20081	0.0629324	0.474601	5.08455	-2.08983	0.977555	-1.07	0.904977
M08	289	14 μM	3077	Dimaprit 2HCl	895.988	91	6	0.0659341	12.7643	0.716924	1.06268	0.861015	0.89078	115.068	8886.81	1363.94	1.0449	0.74941	16.0257	19.1963	45	1772.11	1985.31	3.22028	-0.0319659	0.545547	5.76761	2525.42	270.372	0.999623	1.00158	6.63292	-0.06607	0.44203	5.12542	-0.447994	0.861146	-0.919	0.775695
M09	289	1.5 μM	3077	Dimaprit 2HCl	1149.9	104	14	0.134615	13.5637	0.68362	1.06554	0.844845	0.88447	124.317	9310.03	1470.3	1.04407	0.729223	16.8816	20.7875	56.496	1587.83	1630.09	2.96429	-0.182493	0.545026	5.84194	2251	297.149	0.99988	1.00406	6.2195	-0.0078626	0.566079	5.20985	0.0655188	1.10518	0.714	1.58371
N10	289	1.5 μM	137	5-Aminolevulinic acid hydrochloride	1228.7	113	12	0.106195	15.3239	0.726132	1.05634	0.830755	0.868543	146.061	8960.77	1580.31	1.0505	0.723922	19.2914	25.0044	54.5688	1638.86	1655.99	2.25644	0.0491767	0.687761	6.10849	6294.68	2219.58	0.995944	1.15199	3.31069	-0.0485173	0.692259	5.71682	2.69557	1.18092	0.422	1.24935
N11	289	0.14 μM	137	5-Aminolevulinic acid hydrochloride	1114.88	78	4	0.0512821	14.6437	0.73124	1.0541	0.914776	0.862667	137.484	9252.55	1890.86	1.04306	0.734704	19.0744	22.3593	64.4303	1782.81	1663.78	2.61158	0.205313	0.669876	5.97643	5963.05	2403.98	0.977252	1.20515	3.09778	-0.206128	0.778495	5.81625	-0.921285	1.07152	-1.7	0.603318
N12	289	14 μM	2453	Broxyquinoline	852.21	61	2	0.0327869	13.0552	0.701966	1.07231	0.850531	0.874858	118.277	9065.79	1779.08	1.04135	0.752804	17.0838	19.5921	31.8083	1508.5	1550.56	2.97626	-0.082982	0.586454	5.84082	5111.85	2214.06	0.993057	1.21971	3.99986	-0.134056	0.61681	5.58849	0.404242	0.819071	-1.93	0.385728
N13	289	1.5 μM	2453	Broxyquinoline	1044.83	78	6	0.0769231	13.8989	0.707503	1.06581	0.835862	0.848052	128.906	8979.87	1474.3	1.03948	0.776656	16.4889	21.2359	57.9607	1588.64	1610.22	3.1319	0.269744	0.653399	5.78969	5784.85	2141.5	0.976998	1.15169	3.3374	-0.0321667	0.819757	5.73173	-0.700322	1.0042	-0.388	0.904977
N14	289	0.14 μM	2453	Broxyquinoline	1041.91	85	10	0.117647	12.9753	0.69766	1.08028	0.847628	0.848967	116.655	9396.23	1648.22	1.04374	0.758298	16.1462	20.6889	44.4875	1634.49	1654.95	3.35136	0.0547838	0.612923	5.71965	4284.96	1273.55	0.992166	1.06914	4.099	-0.235238	0.474578	5.57721	1.7449	1.0014	-0.181	1.38408
N15	289	14 μM	1978	Acebutolol HCl	802.595	47	3	0.0638298	14.441	0.719236	1.06027	0.854591	0.863434	133.653	8813.85	1931.39	1.06132	0.72357	19.1054	21.2104	47.9359	1471.4	1727.64	2.47199	0.0280248	0.619531	6.02392	4285.68	1973.25	0.964632	1.24609	3.16525	-0.101601	0.72699	5.84983	-0.923181	0.771385	-0.939	0.750939
N16	289	1.5 μM	1978	Acebutolol HCl	987.922	66	15	0.227273	13.3956	0.713372	1.073	0.88152	0.83684	130.736	9077.72	1991.8	1.06275	0.740757	17.2113	20.7928	67.5	1840.85	1756.12	3.09251	0.0917942	0.728075	5.80154	5284.85	2127.79	0.975525	1.35157	3.1929	-0.353324	0.695902	5.75417	-0.00892438	0.949505	3.41	2.6738
N17	289	0.14 μM	1978	Acebutolol HCl	1027.32	87	10	0.114943	13.7129	0.701356	1.07417	0.846919	0.862756	126.819	8913.6	1688.15	1.03935	0.758479	18.7477	20.4424	55.6674	1483.26	1661.37	2.87236	0.099321	0.676641	5.8727	5707.18	2078.09	0.982731	1.26103	3.08529	-0.231325	0.720473	5.81631	-0.23716	0.987373	0.0769	1.35227
N18	289	14 μM	4212	Mitoxantrone Hydrochloride		1	1	1	19.4878	0.840215	1.02922	0.928598	0.892907	185.561	7106.26	1311.19	1.08329	0.677379	26.3803	28.6764	74.3972	1199.24	1312.67	3.4774	0.0838837	0.820397	6.17107	1608.72	75.3557	1.00561	0.985004	7.37278	0.0199387	0.484614	5.22047		0	27.2	11.7647
N19	289	1.5 μM	4212	Mitoxantrone Hydrochloride		1	1	1	12.5946	0.74421	1.05366	0.914086	0.882474	112.237	7236.25	1382	1.06178	0.698591	14.3692	20.6253	65.0151	2107.68	2337.74	3.44132	-0.508822	0.630276	5.69937	1726.25	41.0068	1.00183	0.995547	11.7319	0.0681546	0.169537	4.66871		0	28	11.7647
N02	289	DMSO		DMSO	1039	116	6	0.0517241	14.0893	0.692852	1.06974	0.868031	0.865462	129.528	8412.22	1632.19	1.03843	0.734525	16.4778	22.0219	61.7868	1790.03	1641.35	2.6893	0.100019	0.680315	5.93541	6307.77	2659.46	0.97825	1.22037	2.83139	-0.323269	0.671846	5.88647		0.998593		0.608519
N20	289	0.14 μM	4212	Mitoxantrone Hydrochloride	566.194	3	1	0.333333	13.7769	0.475849	1.18099	0.586828	0.871644	120.658	6405.41	1619.91	1.09105	0.625163	13.9016	23.6894	5.5104	3114.5	1939.34	2.957	-1.19715	0.0323577	5.83041	3660.51	1330.89	0.860223	1.5967	3.14077	-1.26621	0.346234	5.78634	-0.367751	0.544177	6.34	3.92157
N21	289	14 μM	5281081	Entacapone	875.558	65	12	0.184615	16.6668	0.691437	1.07887	0.847284	0.817889	162.731	9066.28	2132.96	1.0604	0.738662	20.3752	25.7034	41.4375	1728.17	1878.19	2.10247	0.448957	0.805774	6.18134	6299.9	2511.3	0.944728	1.40495	2.29154	0.127194	0.832928	6.09431	0.0772445	0.841511	2.18	2.17195
N22	289	1.5 μM	5281081	Entacapone	941.225	100	19	0.19	15.1124	0.640052	1.13246	0.805024	0.818079	140.815	9011.75	1656.75	1.04042	0.756304	18.5755	24.1568	48.7093	1767.33	1767.96	2.64409	0.192738	0.715459	5.95967	5512.82	2174.17	0.968508	1.25098	2.79196	0.0101717	0.75395	5.88748	0.56616	0.904624	2.26	2.23529
N23	289	7.2 μg/mL		P4G11	1182	81	10	0.123457	23.5829	0.762006	1.04149	0.879733	0.852899	221.887	8764.52	2371.24	1.09789	0.654057	31.056	35.4093	43.5851	1742.69	1821.11	1.0007	0.457924	0.897614	6.95598	4634.84	1940.63	0.914792	1.54433	1.24829	-0.195495	0.696413	6.76814		1.13604		1.45243
N03	289	14 μM	11745519	Deoxyarbutin	1079.86	88	10	0.113636	14.9022	0.768539	1.05083	0.862881	0.862358	140.815	8768.95	1906.97	1.05567	0.755747	18.9294	23.0976	52.0181	1916.83	1928.72	2.37775	-0.299209	0.545634	6.05286	5061.88	3747.85	0.998393	1.16608	3.48502	-0.0941376	0.633726	5.68555	2.77361	1.03786	0.0821	1.3369
N04	289	1.5 μM	11745519	Deoxyarbutin	1278.32	118	11	0.0932203	14.234	0.727054	1.06689	0.854864	0.853436	131.151	8810.55	1622.97	1.04852	0.761528	16.3397	21.5286	63.7384	1474.51	1812.39	2.80584	0.0196327	0.632146	5.90658	7845.37	3546.47	0.967772	1.23407	3.59694	-0.0543553	0.725855	5.62984	4.42605	1.22861	-0.248	1.09671
N05	289	0.14 μM	11745519	Deoxyarbutin	1015.65	94	15	0.159574	12.0667	0.69507	1.0664	0.847602	0.881768	111.944	9230.7	1548.4	1.04319	0.735626	15.9182	18.665	48.5854	1846.51	1427.94	3.60077	-0.178541	0.539329	5.6563	2126.6	198.758	1.00039	0.998589	7.86633	0.0597968	0.570185	4.98033	-0.221599	0.976153	2.26	1.87735
N06	289	14 μM	66553154	Ticarcillin sodium	1129.47	115	10	0.0869565	14.1107	0.729989	1.0533	0.869189	0.876709	134.568	8769.7	1617.78	1.06125	0.735973	18.3033	21.4108	33.6901	1685.61	1521.56	2.65043	-0.172304	0.596307	5.95334	6510.03	2478.59	0.986924	1.17951	4.41262	-0.0467116	0.507126	5.54469	2.07243	1.08555	-0.294	1.02302
N07	289	1.5 μM	66553154	Ticarcillin sodium	1012.73	106	7	0.0660377	14.911	0.710854	1.06329	0.860799	0.878239	137.484	9649.38	1821.65	1.05277	0.727668	18.6063	23.005	42.4272	1902.19	1532.57	2.37531	-0.160214	0.576702	6.05735	3536.85	963.604	0.99957	1.01216	6.75096	-0.0337784	0.552692	5.15841	0.0140658	0.973348	-1.01	0.776915
N08	289	0.14 μM	66553154	Ticarcillin sodium	1132.39	77	6	0.0779221	12.9468	0.692147	1.07619	0.849734	0.879552	119.485	9711.6	1569.98	1.04697	0.751124	16.2127	20.079	48.2022	1752.99	1652.33	3.33866	-0.058773	0.579973	5.72997	5048.2	1139.87	0.988372	1.17874	5.88894	-0.218753	0.532659	5.25878	-1.16214	1.08835	-0.136	0.91673
N09	289	14 μM	137	5-Aminolevulinic acid hydrochloride	1129.47	85	8	0.0941176	15.8751	0.735772	1.06384	0.880347	0.87689	147.234	9239.15	1754.62	1.06045	0.711654	20.1624	24.1242	51.4332	1899.66	1756.32	2.07612	0.0914444	0.705587	6.19364	4644.83	1496.82	0.988195	1.11149	3.56427	0.155597	0.692409	5.69185	-0.346374	1.08555	-0.152	1.10727
O10	289	14 μM	3476	Glimepiride	1161.57	81	7	0.0864198	14.4945	0.716552	1.06401	0.840009	0.860031	133.152	9312.88	1604.67	1.04102	0.752248	19.1365	22.1932	56.8074	1765.96	1596.31	2.47853	-0.162668	0.622912	6.02117	5657.51	2229.54	0.999252	1.12403	4.33804	-0.0210297	0.796745	5.52734	3.03051	1.1164	0.489	1.0167
O11	289	1.5 μM	3476	Glimepiride	951.44	61	8	0.131148	17.9978	0.703879	1.07977	0.862924	0.847137	163.903	9073.48	1745.87	1.0475	0.715552	21.7996	27.053	46.5647	1797.49	1550.37	2.03313	-0.0795782	0.656005	6.2327	4428.42	1710.55	0.990549	1.21006	3.34984	-0.406459	0.548547	5.79533	-0.316516	0.914442	1.5	1.54291
O12	289	0.14 μM	3476	Glimepiride	976.248	50	3	0.06	13.4939	0.677128	1.09784	0.801201	0.844813	122.316	9265.45	1669.47	1.03907	0.739889	15.2651	20.7593	53.283	1754.22	1763.35	3.06425	0.134122	0.668783	5.81056	4916.69	1737	0.980962	1.18704	3.8312	-0.244095	0.6302	5.58899	1.098	0.938285	-0.232	0.705882
O13	289	14 μM	3702	Indapamide (Lozol)	986.462	95	4	0.0421053	13.7651	0.682491	1.07301	0.850869	0.857481	128.149	8558.59	1852.84	1.03749	0.736436	17.7938	20.7809	53.23	1911.67	1731.67	2.79123	0.0864383	0.666394	5.88925	5884.48	2069.73	0.979001	1.25807	3.28804	-0.0947897	0.845494	5.7969	0.277911	0.948102	-0.793	0.495356
O14	289	1.5 μM	3702	Indapamide (Lozol)	1014.19	70	8	0.114286	13.1378	0.674845	1.08233	0.805007	0.838435	124.317	9508.69	1988.33	1.04747	0.740987	15.3069	21.3675	64.6103	1474.76	1733.19	3.26137	-0.052452	0.688651	5.73992	4776.4	1836.02	0.992641	1.15636	4.02452	-0.21846	0.695268	5.55423	-1.5319	0.97475	0.401	1.34454
O15	289	0.14 μM	3702	Indapamide (Lozol)	1065.26	90	6	0.0666667	16.3645	0.691115	1.09009	0.867713	0.81529	153.067	9915.92	1893.91	1.05081	0.727054	21.3091	24.5028	52.5173	1726.87	1697.13	2.01935	0.574088	0.707075	6.22845	5990.12	2580.12	0.956276	1.21277	2.65485	-0.288116	0.629295	6.00953	-0.0218328	1.02384	-0.161	0.784314
O16	289	14 μM	5310993	Acipimox	869.721	69	7	0.101449	13.5912	0.676161	1.08703	0.840899	0.845264	124.317	9842.15	1833.03	1.04448	0.733078	16.8561	19.9897	70.5045	1883.46	1542.09	2.90598	0.142648	0.673459	5.8707	5786.58	2319.53	0.966491	1.28109	3.10455	0.103838	0.798648	5.79123	-0.758201	0.835901	0.143	1.19352
O17	289	1.5 μM	5310993	Acipimox	1116.34	54	10	0.185185	15.7993	0.651536	1.1003	0.826297	0.816328	152.895	9902.69	2177.29	1.04657	0.719116	20.7237	24.2385	46.989	1661.78	1570.45	2.28024	0.130627	0.696888	6.10594	4346.05	1447.18	0.982126	1.14942	2.80762	0.188472	0.758723	5.89649	-0.424524	1.07293	2.97	2.17865
O18	289	0.14 μM	5310993	Acipimox	1025.86	68	6	0.0882353	17.0313	0.713376	1.07629	0.825873	0.829876	163.56	9536.87	2169.73	1.0568	0.740513	20.7172	26.7549	54.1481	1931.6	1614.29	1.96117	0.477667	0.808828	6.27595	5420.24	2318.33	0.953212	1.32514	2.20382	0.0431014	0.715948	6.21452	-0.523685	0.98597	-0.72	1.03806
O19	289	14 μM	64692	Hyoscyamine (Daturine)	1062.34	53	4	0.0754717	15.4885	0.712968	1.05384	0.85103	0.854819	147.062	9004.3	2027.76	1.05992	0.73055	19.3693	25.0535	42.2538	1815.42	1816.64	2.16988	0.0201288	0.738965	6.14779	4713.84	1893.6	0.969737	1.24855	3.06572	-0.0483094	0.734179	5.94074	-0.00663011	1.02103	-0.31	0.887902
O02	289	DMSO		DMSO	1071.1	74	3	0.0405405	16.3056	0.765849	1.04794	0.86823	0.85664	153.896	8301.36	1558.42	1.06365	0.711284	19.6885	25.1604	57.9872	2021.49	1776.43	2.10498	-0.0949304	0.681226	6.18946	6709.45	2878.67	0.988761	1.19134	2.73489	0.052318	0.873753	5.9895		1.02945		0.476948
O20	289	1.5 μM	64692	Hyoscyamine (Daturine)	1198.06	72	7	0.0972222	14.9862	0.692243	1.07103	0.838536	0.854669	141.816	8682.24	1947.37	1.05248	0.716815	18.9082	23.3054	62.3579	1791.54	1708.2	2.42472	0.14078	0.711297	6.04275	5685	2545.51	0.963911	1.32487	2.46901	-0.125761	0.858232	6.02887	0.00387634	1.15147	-0.384	1.14379
O21	289	0.14 μM	64692	Hyoscyamine (Daturine)	901.825	63	7	0.111111	16.2206	0.656709	1.09627	0.877878	0.829876	150.651	9405.55	2166.01	1.04418	0.743415	20.1817	23.54	60.2762	1639.79	1773.29	2.30495	0.419268	0.803098	6.09628	6018.01	2668.25	0.933184	1.37417	2.56548	0.302955	0.939339	5.99428	-0.242563	0.866756	0.564	1.30719
O22	289				916.418	31	5	0.16129	14.1691	0.671064	1.08297	0.839485	0.874712	136.276	8963.45	2068.18	1.04563	0.737362	17.8021	21.4213	53.9329	2009.2	1996.47	2.69596	0.237137	0.780458	5.92931	4054.08	1519.98	0.97627	1.23955	3.10139	-0.398744	0.480943	5.8414		0.880781		1.89753
O23	289	7.2 μg/mL		P4G11	1596.43	101	22	0.217822	24.2691	0.767656	1.04283	0.863576	0.848842	229.307	8687.97	2444.89	1.09922	0.664954	31.4655	36.7048	43.7209	1674.75	1713.78	0.970609	0.133548	0.796495	6.9827	4624.9	2129.18	0.902703	1.53888	1.24948	-0.260539	0.734614	6.7908		1.53435		2.56261
O03	289	0.14 μM	5281081	Entacapone	1295.83	93	8	0.0860215	14.3862	0.685214	1.06737	0.836351	0.861658	138.399	8952	1612.51	1.04504	0.745725	18.6719	22.0202	56.4603	1679.48	1906.52	2.62064	-0.0690979	0.635701	5.96638	4629.21	1933.23	0.988671	1.09581	3.68542	-0.214943	0.616513	5.7554	0.226705	1.24544	-0.097	1.01202
O04	289	14 μM	107526	Dextrose (D-glucose)	1243.29	96	8	0.0833333	13.8276	0.672485	1.07458	0.859988	0.854099	127.734	8344.41	1599.62	1.05797	0.725931	18.074	21.1617	40.4062	1889.81	1588.72	2.775	0.197152	0.659981	5.91522	6271.38	2326.08	0.994206	1.18546	4.3331	-0.129646	0.621883	5.46909	0.67724	1.19495	0.13	0.980392
O05	289	1.5 μM	107526	Dextrose (D-glucose)	1211.19	95	9	0.0947368	12.6807	0.775611	1.04937	0.881765	0.888542	115.861	9156.6	1807.27	1.05315	0.698632	16.5553	18.7599	55.6692	1828.69	1785.56	3.10079	0.0414843	0.669777	5.79051	5011.24	1098.27	0.981147	1.15474	4.69459	-0.276524	0.540774	5.41426	0.410796	1.16409	0.911	1.11455
O06	289	0.14 μM	107526	Dextrose (D-glucose)	977.707	105	6	0.0571429	17.4505	0.744112	1.05804	0.874257	0.859358	163.438	9415.91	2170.04	1.07828	0.668994	22.0945	26.9432	42.7182	1706.66	1801.46	1.88085	-0.0350599	0.654215	6.30038	6051.03	2858.01	0.988078	1.11773	3.1221	-0.0945854	0.586471	5.88047	-0.155372	0.939687	-0.542	0.672269
O07	289	14 μM	60825	Lamivudine (Epivir)	1065.26	76	5	0.0657895	12.7667	0.77576	1.05519	0.879661	0.857304	119.071	9630.24	2163.97	1.05286	0.733989	16.014	18.8447	42.4737	1625.95	1642.54	3.03019	-0.140955	0.628018	5.80096	7234.61	2587.24	0.964338	1.30316	4.65028	0.134878	0.660289	5.38852	1.00227	1.02384	-0.327	0.773994
O08	289	1.5 μM	60825	Lamivudine (Epivir)	1249.13	124	15	0.120968	13.5425	0.720705	1.0696	0.821979	0.863773	129.736	9691.59	1799.88	1.04235	0.738932	17.3384	21.5195	57.6431	1815.82	1693.44	3.06845	0.015998	0.58612	5.80136	6296.6	1680.74	0.994278	1.26227	4.57833	-0.333657	0.606896	5.43272	1.80806	1.20056	1.9	1.42315
O09	289	0.14 μM	60825	Lamivudine (Epivir)	865.344	74	4	0.0540541	12.7663	0.702937	1.0648	0.834538	0.865448	116.069	9569.47	1503.28	1.04394	0.758413	16.9852	20.8004	44.1648	1623.04	1455.76	3.16089	-0.309514	0.513371	5.77346	3154.29	475.199	0.999721	1.00708	5.80554	0.0495015	0.65966	5.19082	-0.731219	0.831693	-0.722	0.63593
B10	290	1.5 μM	39765	Vecuronium Bromide	1071.1	69	3	0.0434783	13.415	0.725232	1.09689	0.847194	0.830148	127.734	8534.21	1953.16	1.0475	0.766485	17.1635	20.5972	54.682	1919.99	1845.09	3.34895	-0.0488103	0.652717	5.7119	5355	3048.56	0.953944	1.62297	3.43263	-0.482569	0.617987	5.68408	-3.06716	1.01231	-0.551	1.3587
B11	290	0.14 μM	39765	Vecuronium Bromide	1020.03	156	10	0.0641026	11.9154	0.585878	1.12218	0.792489	0.85618	108.821	8962.75	1763.26	1.02517	0.789315	14.8041	18.5226	65.593	1586.71	1484.92	3.83882	0.272772	0.766809	5.58813	8664.58	3037.45	0.993804	1.23494	3.78992	-0.637293	0.466005	5.60084	-0.650646	0.964044	0.529	2.00321
B12	290	14 μM	5282593	Homatropine Bromide	1254.97	99	2	0.020202	16.2999	0.735474	1.05609	0.835748	0.872103	153.481	8963.56	1848.04	1.04495	0.72568	19.0697	24.9072	55.2548	1708.87	2091.42	2.05375	0.26045	0.712899	6.21438	8523.5	4679.69	0.946413	1.40202	2.52944	0.0562129	0.823179	5.98838	2.30532	1.18609	-2.78	0.631313
B13	290	1.5 μM	5282593	Homatropine Bromide	971.87	131	6	0.0458015	14.3627	0.662012	1.08633	0.820573	0.830715	134.36	9448.28	2135.77	1.04546	0.750331	18.0121	21.7218	58.8837	1738.01	1965.96	2.49794	0.366471	0.837872	6.01497	9879.01	4080.05	0.931131	1.51272	2.51151	-0.873075	0.424198	6.02348	0.773759	0.918531	-0.212	1.4313
B14	290	0.14 μM	5282593	Homatropine Bromide	1395.06	115	9	0.0782609	14.9254	0.65117	1.10954	0.815708	0.85051	136.812	9276.73	1632.71	1.04275	0.733674	18.4383	21.5002	56.5783	1782.27	1861.12	2.62811	0.503886	0.799733	5.9666	7792.5	2794.38	0.982794	1.25589	3.30144	-0.373174	0.779571	5.83181	0.248906	1.31849	1.81	2.44565
B15	290	14 μM	2749	Ciclopirox ethanolamine					7.58471	0.866028	1.01516	0.878648	0.959069	65.9899	9388.76	1410.71	1.02034	0.784145	10.0185	11.4022	-11.5257	890.061	999.214	8.46547	-0.580774	0.570562	4.78129	1304.01	46.7125	1.00206	1.00102	13.5716	0.116103	1.00865	4.39194		0	-3.31	0
B16	290	1.5 μM	2749	Ciclopirox ethanolamine	815.729	56	1	0.0178571	12.6394	0.760537	1.09557	0.933435	0.892778	115.361	9285.63	1982.29	1.02919	0.774722	16.9133	18.5054	85.5553	2161.63	1665.27	3.06644	0.357787	0.649289	5.79995	8787.2	4022.57	0.964988	1.52832	3.24848	-0.587792	0.593983	5.76545	-2.01691	0.770959	-2.16	0.558036
B17	290	0.14 μM	2749	Ciclopirox ethanolamine	1053.59	101	6	0.0594059	14.79	0.682337	1.09107	0.827311	0.837611	142.109	9350.84	1944.89	1.04567	0.729282	19.8255	23.3734	55.9863	1755.15	1753.67	2.53372	0.298307	0.781289	5.99988	6826.93	3206.27	0.948221	1.43867	3.07148	-0.218213	0.728301	5.80003	-1.02706	0.995765	-0.194	1.85644
B18	290	14 μM	4078	Mesoridazine Besylate	1018.57	111	7	0.0630631	14.4035	0.662883	1.08088	0.82054	0.869377	133.152	9654.21	1948.4	1.04892	0.725895	17.8408	22.6769	72.4033	1507.01	1819.02	2.70121	0.0610365	0.712797	5.93846	7876.38	3301.76	0.957082	1.37763	2.8285	-0.53384	0.633494	5.89788	-0.17241	0.962664	0.601	1.97072
B19	290	1.5 μM	4078	Mesoridazine Besylate	893.07	30	5	0.166667	15.0005	0.579612	1.1426	0.805244	0.794189	137.398	9176.02	1852.56	1.03991	0.761693	18.5906	23.2991	56.9812	1449.57	1555.54	2.60771	0.499806	0.821302	5.97424	2739.58	1353.9	0.93395	1.37431	3.04829	-0.593252	0.617449	5.84894	-4.30885	0.844055	5.59	5.20833
B02	290	DMSO		DMSO	979.166	116	1	0.00862069	14.2453	0.682252	1.08518	0.846033	0.835794	142.23	8483.79	1774.4	1.04925	0.723886	17.8961	22.6845	49.2016	2243.76	1597.32	2.58033	0.36879	0.76269	5.97239	7260.28	4054.03	0.955074	1.44131	3.02925	-0.440044	0.720696	5.84726		0.925427		0.269397
B20	290	0.14 μM	4078	Mesoridazine Besylate	1015.65	97	2	0.0206186	10.8766	0.646565	1.09814	0.8249	0.867231	100.279	9585.4	1743.41	1.01823	0.782672	13.5333	16.7907	60.868	1911.33	1847.33	4.53057	0.205327	0.733501	5.40699	6680.9	2858.1	0.989544	1.12603	4.48288	-0.316343	0.738632	5.41532	-2.62824	0.959906	-2.18	0.64433
B21	290	14 μM	9649	Brucine	1155.74	135	8	0.0592593	19.1614	0.643481	1.08401	0.806771	0.836641	184.06	9924.71	2505.18	1.05902	0.700983	22.6828	30.1854	38.5154	1650.22	1562.24	1.54024	0.492874	0.804733	6.51614	8698.43	5104.71	0.953546	1.40704	1.75582	-0.385855	0.665825	6.36731	0.183912	1.09231	-0.738	1.85185
B22	290	1.5 μM	9649	Brucine	1301.66	95	7	0.0736842	14.9622	0.731745	1.05883	0.845493	0.854801	134.067	9638.2	1971.99	1.05	0.734608	17.6572	23.8132	45.1218	1673.19	1933.79	2.8006	0.197884	0.70128	5.89506	8330.46	3944.03	0.954052	1.361	2.79841	-0.208539	0.773624	5.88399	0	1.23022	1.31	2.30263
B23	290	7.2 μg/mL		P4G11	1923.31	175	16	0.0914286	22.1127	0.777417	1.04278	0.890349	0.849126	207.977	9573.27	2559.44	1.07671	0.695752	29.1995	32.935	69.5656	1881.02	1926.53	1.12027	0.456751	0.852376	6.82592	9878.94	5160.75	0.850344	1.99606	1.1884	-0.805439	0.528865	6.79299		1.81775		2.85714
B03	290	14 μM	616236	Mecarbinate	1208.27	121	6	0.0495868	13.3873	0.669869	1.08629	0.794989	0.846957	122.488	9022.28	1702.07	1.03544	0.745831	15.4485	20.1074	55.011	1860.06	1945.89	3.63189	0.389548	0.8159	5.62817	5898.29	2372.99	0.993554	1.24588	4.01464	-0.636362	0.453589	5.55262	-0.0120816	1.14196	0.0463	1.54959
B04	290	1.5 μM	616236	Mecarbinate	973.329	142	8	0.056338	14.5265	0.641062	1.10916	0.832219	0.827063	130.322	9367.42	2024.56	1.03983	0.731509	15.0931	22.262	63.1077	1820.43	1689.76	2.76467	0.485401	0.734489	5.91384	9426.83	4609.19	0.955961	1.34238	2.69277	-0.697472	0.426251	5.92632	0.443413	0.91991	0.107	1.76056
B05	290	0.14 μM	616236	Mecarbinate	1009.81	124	4	0.0322581	10.7366	0.726931	1.05554	0.880787	0.900066	97.1551	8941.87	1570.52	1.02849	0.778088	14.2963	16.2134	59.2779	1871.37	1898.37	4.36323	0.250187	0.746217	5.44959	8272.75	3373.01	0.97819	1.20325	5.79315	-0.349188	0.489257	5.17928	0.236829	0.954389	-1.22	1.00806
B06	290	14 μM	2968	Decamethonium bromide	1119.26	162	10	0.0617284	12.4017	0.696919	1.07796	0.844474	0.868156	116.569	8910.51	1704.72	1.04378	0.727912	14.8035	18.8911	60.7746	1626.89	1951.97	3.51447	0.484132	0.838503	5.68317	8391.93	3721.05	0.977184	1.31373	3.85631	-0.498349	0.526408	5.60976	-1.45134	1.05783	0.421	1.92901
B07	290	1.5 μM	2968	Decamethonium bromide	1033.16	99	4	0.040404	11.8054	0.686134	1.08389	0.81913	0.874506	115.068	9287.67	2039.26	1.04226	0.772532	16.0347	19.8925	60.4819	2101.6	2040.29	3.91199	0.472123	0.778176	5.56828	9470.58	4314.22	0.967899	1.4124	3.85948	-0.607244	0.592074	5.5752	1.50465	0.976456	-0.387	1.26263
B08	290	0.14 μM	2968	Decamethonium bromide	980.625	129	9	0.0697674	12.0491	0.715439	1.06831	0.851192	0.863433	112.652	8711.82	1600.26	1.04103	0.727627	15.6433	18.8464	61.2415	1842.03	2028.49	3.36469	0.151403	0.757052	5.70213	6047.08	2575.9	0.994179	1.12981	4.08196	-0.600832	0.563878	5.52935	1.3202	0.926806	1.12	2.18023
B09	290	14 μM	39765	Vecuronium Bromide	1036.08	116	7	0.0603448	13.8472	0.640844	1.08733	0.806117	0.844995	126.819	8206.99	1728.32	1.05366	0.726422	17.4274	21.1641	64.3733	1833.44	2136.36	2.97133	0.555404	0.822417	5.83864	8256.26	3931.11	0.93745	1.52155	3.12713	-0.524512	0.510946	5.7858	0.627832	0.979214	0.669	1.88578
C10	290	14 μM		Etravirine (TMC125)	1561.41	168	13	0.077381	17.7192	0.672442	1.10204	0.829316	0.807424	169.771	8676.64	2064.51	1.06202	0.703975	21.5666	26.5365	58.844	1526.22	1850.33	1.91144	0.491823	0.87593	6.29336	9913.28	3744.82	0.939456	1.47501	1.94631	-0.640639	0.423576	6.2971	2.46472	1.47572	1.92	2.41815
C11	290	1.5 μM		Etravirine (TMC125)	1187.84	170	10	0.0588235	16.4311	0.64072	1.08673	0.851927	0.8307	154.896	8908.25	2009.34	1.03311	0.746891	21.9244	25.9332	70.8405	1766.8	2099.67	2.20303	0.429364	0.835892	6.13853	10674.5	4661.42	0.939333	1.37327	2.26968	-0.512724	0.467894	6.11873	1.062	1.12265	0.566	1.83824
C12	290	0.14 μM		Etravirine (TMC125)	1135.31	168	10	0.0595238	13.0377	0.642618	1.09193	0.853998	0.852442	119.314	9456.37	1659.53	1.03804	0.759929	16.0899	20.0283	73.155	1980.95	1662.5	3.36949	0.382159	0.786903	5.70746	8678.43	3962.63	0.976748	1.2466	3.53288	-0.64133	0.563129	5.68434	-0.0209698	1.073	0.0219	1.86012
C13	290	14 μM	5405	Terfenadine	1306.04	132	11	0.0833333	12.9446	0.716436	1.0707	0.862047	0.835597	121.194	9509.3	1878.3	1.03832	0.744803	17.3918	21.0598	52.3199	2168.64	1936.17	3.3339	0.138025	0.789361	5.72514	9776.58	4985.29	0.963193	1.33801	3.30461	-0.691337	0.543304	5.72917	-0.900656	1.23436	2.48	2.60417
C14	290	1.5 μM	5405	Terfenadine	1167.41	161	7	0.0434783	13.9248	0.70488	1.08289	0.830405	0.860327	129.442	8909.89	1764.81	1.05028	0.72418	17.8737	20.6988	59.7407	1847.62	1733.36	2.67124	0.35246	0.885278	5.9358	11115	4420.63	0.95712	1.47531	3.14895	-0.615586	0.435213	5.78117	0.0638848	1.10334	0.0162	1.3587
C15	290	0.14 μM	5405	Terfenadine	1015.65	141	4	0.0283688	13.024	0.726101	1.0613	0.830319	0.870178	118.363	8959.31	1750.42	1.0371	0.7419	15.7873	20.1299	63.8654	1977.79	1944.66	3.55405	0.400602	0.841574	5.65871	7458.31	3808.62	0.983741	1.20891	3.79796	-0.459122	0.585087	5.59121	-0.501461	0.959906	-1.18	0.886525
[truncated: 2,436 more rows]

## Sheet: Fig 3G-I
Drug	Concentration	Treatment	Biological Replicate	Technical Replicate	Area	Perimeter	Circularity
Azithromycin	0.1 μM	Azithromycin 0.1 μM	3	1	260	71.211	0.644
Azithromycin	0.1 μM	Azithromycin 0.1 μM	3	1	918	130.951	0.673
[truncated: 5,598 more rows]

## Sheet: Fig 5A
Treatment	Azithromycin	SN38	Well	Label	Count	Diameter_Average	Normalized_Count	Bio_Rep	Technical_Rep
[truncated: 54 more rows]

[truncated: 3 more sheets: Fig 5B, 5D, Supp Fig 3C-D, Supp Fig 7]
